# Supplementary material for: Bordetella parapertussis Circumvents Neutrophil Extracellular Bactericidal Mechanisms
Source: PLoS One. 2017 Jan 17;12(1):e0169936. doi: 10.1371/journal.pone.0169936 (PMC5240980; doi:10.1371/journal.pone.0169936)
Supplement: S1 Data — (XLSX) [file pone.0169936.s001.xlsx]

## Sheet: Hoja1
S1 Data. Raw data of Figure 1
Pellet (absorvance AU)
PMN 1	PMN 2	PMN 3	PMN + Bpp wt 1	PMN + Bpp wt 2	PMN + Bpp wt 3	PMN + BppDwbm 1	PMN + BppDwbm 2	PMN + BppDwbm 3	PMN + IgG Bpp 1	PMN + IgG Bpp 2	PMN + IgG Bpp 3
0.885	0.843	0.795	0.836	0.798	0.789	0.736	0.704	0.698	0.596	0.651	0.675
Supernatant (absorvance AU)
PMN 1	PMN 2	PMN 3	PMN + Bpp wt 1	PMN + Bpp wt 2	PMN + Bpp wt 3	PMN + BppDwbm 1	PMN + BppDwbm 2	PMN + BppDwbm 3	PMN + IgG Bpp 1	PMN + IgG Bpp 2	PMN + IgG Bpp 3
0.046	0.069	0.047	0.049	0.052	0.087	0.139	0.325	0.302	0.401	0.375	0.339
