# Supplementary material for: Bordetella parapertussis Circumvents Neutrophil Extracellular Bactericidal Mechanisms
Source: PLoS One. 2017 Jan 17;12(1):e0169936. doi: 10.1371/journal.pone.0169936 (PMC5240980; doi:10.1371/journal.pone.0169936)
Supplement: S2 Data — (XLSX) [file pone.0169936.s002.xlsx]

## Sheet: Hoja1
S2 Data. Raw data of Figure 2
	LAMP-1
	Bpp EXP 1			Bpp EXP 2			Bpp EXP 3			BppΔwbm EXP 1			BppΔwbm EXP 2			BppΔwbm EXP 3			IgG-Bpp EXP 1			IgG-Bpp EXP 2			IgG-Bpp EXP 3
Phagosome	TOTAL	COLOC		TOTAL	COLOC		TOTAL	COLOC		TOTAL	COLOC		TOTAL	COLOC		TOTAL	COLOC		TOTAL	COLOC		TOTAL	COLOC		TOTAL	COLOC
CELL 1	27	8		26	7		17	5		32	19		25	9		22	21		44	23		40	26		25	19
CELL 2	26	9		9	2		19	9		19	15		27	20		15	7		38	19		41	25		46	20
CELL 3	23	4		21	4		20	6		28	21		13	7		33	20		30	28		28	14		45	28
CELL 4	21	8		19	3		13	3		30	18		34	17		33	17		38	25		39	26		42	28
CELL 5	24	6		21	10		26	8		24	15		28	14		25	4		44	24		37	24		36	19
CELL 6	14	8		21	9		24	8		20	9		34	21		15	8		30	17		31	19		19	9
CELL 7	8	3		10	3		23	6		27	16		25	19		31	15		34	31		28	19		44	29
	Lysotracker
	Bpp EXP 1			Bpp EXP 2			Bpp EXP 3			BppΔwbm EXP 1			BppΔwbm EXP 2			BppΔwbm EXP 3			IgG-Bpp EXP 1			IgG-Bpp EXP 2			IgG-Bpp EXP 3
Phagosome	TOTAL	COLOC		TOTAL	COLOC		TOTAL	COLOC		TOTAL	COLOC		TOTAL	COLOC		TOTAL	COLOC		TOTAL	COLOC		TOTAL	COLOC		TOTAL	COLOC
CELL 1	18	9		21	9		24	8		13	8		25	7		14	10		31	18		22	16		40	29
CELL 2	22	12		16	4		8	1		27	15		29	16		35	18		26	17		48	24		33	23
CELL 3	14	6		19	6		22	4		25	20		16	6		21	13		33	19		38	21		30	11
CELL 4	19	3		23	7		21	10		20	17		33	21		23	9		41	26		26	13		29	22
CELL 5	10	2		7	1		27	13		18	13		14	8		36	25		37	23		41	23		53	28
CELL 6	25	6		28	8		15	6		39	23		23	20		32	17		24	15		48	26		38	24
CELL 7	21	7		25	6		22	3		28	14		29	14		29	21		42	20		32	25		46	19
	Flotillin-1
	Bpp EXP 1			Bpp EXP 2			Bpp EXP 3			BppΔwbm EXP 1			BppΔwbm EXP 2			BppΔwbm EXP 3			IgG-Bpp EXP 1			IgG-Bpp EXP 2			IgG-Bpp EXP 3
Phagosome	TOTAL	COLOC		TOTAL	COLOC		TOTAL	COLOC		TOTAL	COLOC		TOTAL	COLOC		TOTAL	COLOC		TOTAL	COLOC		TOTAL	COLOC		TOTAL	COLOC
CELL 1	14	11		19	15		23	20		21	0		35	1		18	0		24	1		30	2		42	0
CELL 2	23	19		18	12		24	13		32	1		32	3		26	1		32	0		33	0		26	1
CELL 3	25	21		27	21		14	12		30	3		30	0		14	1		38	1		45	2		21	1
CELL 4	15	11		26	17		7	5		21	2		21	2		30	0		39	0		30	0		51	0
CELL 5	20	16		26	22		23	17		28	3		28	2		21	0		40	2		44	1		38	1
CELL 6	21	10		17	14		26	19		12	1		12	0		33	1		45	0		33	2		22	0
CELL 7	19	11		8	6		24	22		25	1		25	1		31	1		26	1		29	1		40	1
