# Supplementary material for: Bordetella parapertussis Circumvents Neutrophil Extracellular Bactericidal Mechanisms
Source: PLoS One. 2017 Jan 17;12(1):e0169936. doi: 10.1371/journal.pone.0169936 (PMC5240980; doi:10.1371/journal.pone.0169936)
Supplement: S3 Data — (XLSX) [file pone.0169936.s003.xlsx]

## Sheet: Hoja1
S3 Data. Raw data of Figure 3
Individual nuclear area of neutrophils stained with propidium iodide
Medium 1	Medium 2	Medium 3	PMA1	PMA 2	PMA 3	Pa	Pa	Pa	MOI 10 1	MOI 10 2	MOI 10 3	MOI 50 1	MOI 50 2	MOI 50 3	MOI 100 1	MOI 100 2	MOI 100 3
501	503	508	500	501	501	ND	ND	ND	500	500	500	501	500	500	501	501	501
504	515	510	506	521	502				502	505	500	502	502	502	502	501	501
512	522	510	507	526	512				503	505	503	505	502	502	503	502	502
516	523	512	507	542	516				505	505	505	511	506	503	504	502	503
516	523	513	509	566	521				514	506	505	513	508	506	504	503	503
518	524	514	509	570	525				515	508	505	522	518	506	505	504	504
520	530	515	510	579	526				517	508	506	523	524	506	505	505	504
520	543	516	513	583	531				517	511	508	525	527	507	506	507	504
523	553	517	516	600	537				519	512	508	529	529	508	507	508	505
523	561	522	516	606	542				521	512	510	531	530	510	507	509	507
526	565	528	517	614	547				521	513	511	539	536	511	508	509	508
526	573	528	520	617	552				521	518	511	540	536	511	510	512	509
526	575	532	521	627	557				522	520	512	540	536	511	512	512	509
530	576	543	531	628	557				522	522	512	540	540	514	513	515	511
531	579	553	531	634	566				526	523	512	545	540	515	513	519	512
531	579	558	544	636	570				526	527	520	546	546	516	513	519	513
532	579	560	547	639	579				527	527	522	549	547	516	514	520	513
541	581	561	547	641	583				528	529	526	551	549	518	515	520	514
545	581	562	547	644	585				529	531	531	553	551	524	516	521	514
545	587	563	548	645	606				529	531	531	557	557	527	518	521	515
546	589	565	553	646	608				531	532	535	565	559	527	521	522	517
547	591	568	553	647	617				531	532	535	566	564	529	521	523	518
547	591	571	553	648	627				532	536	536	567	565	529	523	523	518
549	593	573	554	653	628				533	538	539	571	566	530	523	528	519
549	593	575	556	653	636				533	539	545	576	566	531	525	528	520
550	593	575	563	653	639				533	540	545	576	567	534	527	529	520
550	594	576	563	654	641				535	540	547	578	567	535	527	530	521
553	596	577	564	654	642				535	542	548	580	568	536	529	532	521
554	596	579	565	654	645				536	542	550	581	569	536	530	534	521
554	596	579	567	655	646				542	543	552	583	570	536	531	536	522
556	599	580	568	657	647				543	543	553	583	571	537	532	537	523
558	600	580	572	658	653				543	545	555	584	574	537	533	538	528
559	602	581	572	660	653				543	545	558	587	574	538	534	539	529
562	603	582	573	662	654				552	546	560	588	577	540	534	539	529
565	603	587	574	664	654				553	548	567	589	578	543	537	540	536
567	605	589	575	665	657				553	549	567	594	579	543	537	541	536
567	606	590	577	667	658				554	549	567	595	579	543	539	543	541
568	607	591	580	670	659				555	550	571	597	580	546	539	543	543
569	607	591	580	675	660				556	551	573	600	581	549	541	545	544
569	607	593	581	679	661				557	551	576	601	582	549	547	545	545
571	608	593	581	679	664				558	552	578	602	583	553	547	546	545
573	609	593	582	680	665				558	553	578	603	583	554	547	547	546
575	609	594	584	682	667				559	555	578	603	584	554	550	547	546
575	609	595	586	682	675				559	556	579	605	584	555	551	548	547
575	611	596	589	683	676				559	557	594	607	585	558	551	548	547
576	612	596	590	685	679				561	559	594	610	585	560	552	549	547
576	612	596	595	688	680				562	560	600	610	586	563	553	550	548
576	613	600	596	688	681				563	566	610	610	586	566	554	550	550
577	613	602	596	689	682				564	569	615	612	587	566	555	551	550
578	615	603	597	689	682				564	569	617	613	587	568	556	551	550
579	615	606	597	689	683				566	570	621	613	588	571	557	551	550
580	615	606	597	690	685				570	572	621	613	589	571	557	552	551
583	615	607	598	691	688				571	573	622	614	590	572	557	553	551
585	617	607	601	691	688				571	576	622	615	590	573	558	553	552
586	617	607	601	691	689				571	576	625	615	590	575	559	553	553
588	617	608	602	692	689				571	576	629	616	592	583	560	553	553
589	619	609	602	695	689				572	578	631	616	593	583	561	554	553
589	619	609	603	696	690				575	579	634	617	593	584	561	555	554
591	621	611	603	696	691				575	580	635	617	593	584	563	557	554
592	621	612	608	697	691				576	582	636	617	593	589	566	564	557
592	622	613	608	697	692				576	582	637	618	595	592	566	564	557
594	622	613	609	699	695				576	582	638	619	595	593	567	567	558
595	622	615	611	700	696				576	583	639	620	596	594	568	567	561
595	623	615	611	700	696				578	585	639	620	597	599	569	567	564
596	625	615	612	700	697				578	585	642	620	597	601	570	568	564
597	626	617	613	701	697				578	588	642	621	598	605	571	568	564
597	626	617	613	701	699				579	592	644	621	600	607	571	569	566
597	627	617	615	701	700				579	592	645	621	600	610	571	569	567
598	627	617	616	701	700				579	592	645	622	600	615	572	571	567
598	628	619	618	702	701				580	593	645	622	601	618	572	571	567
600	628	621	618	705	701				580	594	646	622	601	621	573	576	567
601	629	622	618	706	702				581	594	646	623	601	621	576	576	567
601	631	622	621	707	705				582	594	646	625	602	624	578	577	568
602	631	622	621	707	706				582	595	646	625	603	626	578	577	568
603	632	623	621	709	707				583	595	647	627	603	627	580	578	568
603	632	623	621	710	707				583	596	648	627	603	631	581	578	569
604	633	626	622	711	711				584	597	648	628	603	634	582	578	569
605	633	626	622	711	711				584	599	648	628	604	634	582	581	571
606	633	627	623	712	712				585	601	649	629	604	637	587	583	571
606	636	628	623	714	714				587	602	650	629	605	644	587	583	573
607	638	628	624	715	715				588	603	650	630	605	645	588	583	576
608	638	628	625	715	716				588	603	651	630	605	645	589	584	576
610	638	629	625	717	717				592	604	652	630	606	645	589	584	577
610	639	629	626	717	717				594	604	652	630	607	645	589	585	577
611	639	631	626	717	717				594	604	653	630	607	645	591	587	578
611	639	632	627	717	718				594	604	653	631	608	646	592	587	578
612	640	633	627	717	719				596	605	654	631	609	646	593	588	581
614	641	633	628	718	719				597	605	654	632	609	646	594	588	583
616	641	633	628	719	721				597	605	655	632	610	647	594	590	583
616	642	633	628	719	724				597	605	656	633	610	648	594	590	584
617	642	636	629	719	726				599	607	658	633	610	648	598	590	584
617	642	636	629	719	729				601	608	660	634	611	649	600	590	585
617	642	637	631	721	730				603	608	661	635	613	649	600	592	585
618	643	638	632	721	730				604	609	661	635	616	649	600	592	586
619	644	639	633	723	732				605	609	661	636	617	649	601	593	587
619	645	639	633	724	734				605	609	661	637	617	650	602	593	588
620	646	640	634	726	735				606	610	662	639	618	650	602	594	588
620	647	641	635	729	736				607	613	663	640	619	650	603	596	590
621	648	642	635	730	737				607	614	663	642	620	650	605	597	590
621	649	642	636	730	737				608	614	663	642	620	652	605	597	590
623	649	642	638	732	738				609	614	664	644	620	652	607	597	590
623	649	642	638	732	738				611	617	664	645	620	652	608	598	591
623	650	643	638	733	738				612	618	665	645	621	652	610	600	592
624	650	646	638	734	738				612	618	668	645	621	653	610	600	592
625	651	647	639	735	740				613	619	669	645	622	653	612	601	593
625	651	648	640	736	740				614	620	671	645	622	653	613	601	593
625	651	648	640	736	741				615	622	671	646	622	653	613	601	594
626	651	649	640	737	742				616	622	672	646	623	654	613	601	595
627	651	649	641	737	742				617	623	672	647	623	654	613	602	596
627	653	650	642	737	743				618	624	672	648	623	654	614	603	597
628	654	651	643	738	746				618	625	672	648	624	655	614	605	597
628	654	651	643	738	747				619	626	672	649	624	655	615	606	597
629	654	651	643	738	747				620	626	673	649	626	656	615	607	598
630	654	651	644	738	747				621	627	674	649	626	656	616	608	598
630	655	651	644	740	747				624	627	674	651	627	657	616	609	600
630	655	651	645	741	748				625	627	675	652	627	657	616	610	601
632	655	653	645	742	748				625	628	676	654	627	658	617	610	601
633	657	654	646	743	748				625	628	677	654	628	658	617	612	601
634	658	654	646	746	749				625	629	679	654	628	659	617	613	601
634	658	654	647	747	749				625	629	679	655	629	660	618	613	602
637	658	655	647	747	750				626	629	680	655	629	661	619	613	605
638	658	655	647	747	750				627	629	682	657	629	661	620	615	606
638	659	655	650	747	750				628	629	682	659	629	661	621	616	607
639	660	658	650	748	751				629	630	682	660	629	662	621	616	607
639	660	658	650	748	751				629	632	684	660	631	663	622	617	608
639	660	659	650	749	752				629	633	685	660	631	663	622	617	609
640	660	660	650	749	752				629	634	686	660	632	664	623	617	609
640	660	660	650	750	752				630	634	687	661	632	664	623	618	610
640	661	660	651	751	752				630	634	687	661	633	664	625	619	610
640	661	660	651	751	752				630	634	688	662	633	664	627	619	611
641	661	661	652	752	752				630	635	688	662	634	665	628	621	611
641	661	661	653	752	752				632	635	688	663	634	665	629	622	613
641	661	661	653	752	755				632	636	690	663	635	665	629	622	614
641	662	661	654	752	755				633	636	691	663	635	665	629	623	616
642	662	662	654	752	756				635	637	692	665	636	665	630	623	616
642	663	662	655	752	756				638	638	693	665	636	665	630	625	617
643	663	663	655	752	757				641	639	695	666	637	665	630	625	617
644	663	663	655	755	757				641	642	696	669	637	666	631	629	618
644	664	663	657	755	759				641	642	696	669	637	667	632	629	618
644	664	663	658	756	760				642	644	696	671	637	667	632	630	619
645	664	664	658	756	760				643	645	697	671	637	668	632	630	619
645	665	664	659	757	760				643	645	697	672	638	668	634	630	622
647	665	664	659	757	761				643	645	698	673	638	668	635	631	622
647	665	665	659	759	761				643	646	699	673	639	668	635	631	623
648	666	665	661	760	765				644	646	699	674	639	669	635	633	625
648	667	665	662	760	765				645	646	699	675	639	670	638	634	629
649	667	665	663	760	766				645	646	699	676	639	670	639	635	630
651	668	666	663	765	766				646	648	700	677	640	671	640	636	630
651	668	667	664	765	767				647	648	700	678	640	671	641	636	630
651	669	668	664	766	772				649	648	700	679	640	671	642	638	631
652	669	668	665	766	772				650	649	700	679	641	671	644	643	631
653	669	669	665	767	773				650	650	700	680	641	673	645	644	632
654	669	669	665	772	773				652	651	701	681	642	674	645	644	632
654	670	669	666	772	774				653	652	701	681	642	674	648	645	633
654	670	669	667	773	776				653	652	702	683	643	674	649	645	634
654	670	670	667	773	777				655	653	703	683	643	674	650	645	635
655	671	670	668	774	778				656	653	705	685	644	674	651	648	635
655	671	670	669	776	780				656	654	706	686	645	675	651	648	636
656	671	671	670	776	780				657	658	706	688	645	675	652	649	636
656	672	671	670	777	780				657	660	706	688	645	675	652	650	638
657	672	672	671	778	781				657	661	706	688	645	675	654	651	639
657	672	672	672	779	783				658	661	706	688	646	675	654	651	641
658	673	673	672	780	783				659	661	706	688	646	675	654	651	642
659	673	673	673	780	784				661	663	707	689	646	676	654	652	643
659	673	673	673	780	784				661	663	707	689	647	676	654	653	643
660	673	673	673	781	786				663	664	707	690	648	677	655	653	644
660	674	673	674	783	787				664	664	708	691	649	677	657	654	644
661	674	674	675	783	789				665	665	708	691	649	677	658	654	645
661	675	674	676	784	789				666	668	709	692	649	677	659	654	645
661	675	675	676	784	790				666	669	709	692	649	677	663	654	647
661	676	675	676	786	791				668	671	710	693	650	678	664	655	648
663	676	676	676	787	791				668	672	710	693	650	678	665	655	649
664	677	676	678	789	793				669	672	711	694	650	679	666	657	649
665	677	677	678	789	793				669	672	712	695	650	679	666	657	650
666	678	677	679	790	793				669	672	712	696	652	679	668	658	650
666	679	677	679	791	793				669	673	712	696	652	679	669	658	651
666	680	680	679	791	793				669	674	713	697	652	680	671	659	651
667	681	680	682	793	795				671	674	714	697	653	680	671	660	651
667	681	681	682	793	796				672	675	714	698	653	680	673	663	652
668	682	682	682	793	797				672	676	714	698	653	681	673	665	653
668	682	682	682	793	798				673	677	715	698	654	681	673	666	653
669	682	682	682	795	799				674	679	715	699	654	682	677	668	654
669	682	682	684	797	799				674	680	715	699	655	682	677	669	654
669	682	683	686	799	802				675	682	716	699	655	682	678	669	654
669	682	684	686	802	802				677	682	717	699	656	683	679	671	654
669	683	684	687	802	804				677	682	718	700	657	683	679	673	654
670	683	684	687	804	804				678	684	718	700	657	683	679	673	655
671	683	685	687	805	805				678	685	718	701	658	684	680	673	656
671	684	685	688	806	806				678	687	719	701	658	685	681	674	657
672	684	686	688	806	806				678	688	721	701	659	686	681	674	657
672	684	687	689	807	807				679	688	722	701	660	686	682	675	658
674	685	688	690	811	809				680	690	723	703	661	686	682	675	659
675	685	689	690	813	810				680	691	723	703	661	686	683	677	660
675	685	689	690	816	811				680	693	723	703	662	686	683	677	666
676	686	690	691	817	813				680	695	724	704	663	687	683	677	667
676	687	690	692	818	816				683	696	724	704	663	687	683	677	668
676	688	692	693	821	817				684	696	725	704	664	687	684	678	669
677	689	692	694	823	818				685	697	725	705	664	687	685	678	673
678	689	693	695	825	818				685	698	725	705	664	688	685	678	673
678	689	693	697	826	820				685	699	725	705	664	688	686	678	673
678	690	693	698	826	821				686	699	726	705	665	689	686	678	673
679	690	693	698	826	823				688	699	726	705	665	689	686	679	674
679	690	693	698	829	825				689	699	727	706	665	689	688	680	674
679	691	695	701	833	825				689	700	727	706	665	689	688	680	675
680	691	695	701	834	826				690	700	727	706	665	689	689	681	677
680	693	696	702	836	826				690	700	727	706	665	689	689	681	677
681	693	697	702	838	826				691	700	728	707	666	690	690	681	677
681	693	697	702	839	826				692	700	728	708	667	691	690	682	678
681	693	698	702	843	827				692	701	728	708	667	691	692	682	678
681	693	698	704	845	829				694	702	729	709	668	691	692	683	678
682	693	702	705	845	833				694	703	729	710	668	691	692	684	679
682	695	702	705	847	834				694	705	729	711	668	692	692	685	679
682	695	702	705	849	836				694	706	729	711	669	692	693	685	680
682	695	702	705	855	838				696	706	729	712	670	692	696	686	681
683	695	703	707	856	838				697	706	730	712	670	693	696	686	681
683	696	703	707	856	839				698	706	732	714	671	693	697	687	681
683	696	704	707	859	842				698	706	732	715	671	693	698	688	682
684	697	704	708	860	843				698	706	732	715	671	694	698	688	682
684	697	704	708	860	845				699	707	733	716	671	694	698	689	683
685	698	705	709	861	845				701	707	734	717	673	694	698	689	684
685	698	705	709	866	847				704	707	734	718	674	695	699	691	685
685	698	706	710	866	848				705	708	736	719	674	695	699	691	686
686	698	707	710	866	849				705	709	736	720	674	695	699	692	687
686	698	707	710	868	855				706	710	737	720	674	695	700	694	688
687	699	708	710	868	856				707	710	738	720	674	696	701	696	689
687	701	708	710	869	856				708	711	738	720	675	696	701	696	689
687	702	708	711	871	859				709	712	738	721	675	696	702	697	690
687	702	709	711	873	860				709	712	739	722	675	696	702	697	691
688	702	710	711	875	860				710	713	739	723	675	697	703	697	691
688	702	710	711	878	861				711	714	740	723	675	697	704	698	693
688	703	711	712	878	861				712	714	741	723	676	697	704	698	693
689	703	711	712	879	864				712	714	742	724	676	698	704	698	694
689	704	711	712	879	866				712	715	742	724	677	698	707	698	696
689	704	711	714	881	866				713	715	742	725	677	698	708	698	697
690	704	712	715	883	866				714	715	742	725	677	698	709	699	697
690	705	712	717	885	868				714	716	743	726	677	699	709	700	698
692	705	713	717	886	868				715	717	743	726	678	699	710	700	700
693	706	713	718	889	869				715	718	744	726	678	699	710	701	701
694	706	714	721	899	871				715	718	745	726	679	700	712	702	702
694	706	714	722	901	873				716	719	745	727	679	700	712	702	702
694	707	714	723	903	875				718	721	745	728	679	701	714	703	702
695	707	715	724	904	875				718	722	745	729	679	701	714	704	704
696	708	715	725	909	878				720	723	745	729	680	701	714	704	704
697	708	715	725	910	878				720	723	746	730	680	702	716	704	704
697	708	716	725	912	879				720	723	746	730	680	702	718	705	705
697	709	716	726	917	879				722	724	747	731	681	702	719	705	705
698	709	716	727	919	881				723	724	747	734	681	702	723	706	705
699	710	717	729	919	882				724	725	747	735	682	703	723	707	706
699	710	718	729	921	883				725	725	748	735	682	703	724	707	707
699	711	718	729	924	885				726	725	748	736	682	704	725	709	707
701	711	719	729	924	886				726	726	748	736	683	704	728	709	708
701	711	720	730	927	889				726	726	748	736	683	704	729	709	708
701	711	720	732	929	889				726	727	749	737	683	704	729	709	708
701	712	722	732	931	899				726	727	750	738	684	704	729	710	709
702	712	722	734	931	901				728	728	750	738	685	705	730	711	709
702	712	722	736	936	903				729	728	750	738	686	705	730	712	709
703	713	722	737	937	904				729	728	750	738	686	705	733	712	709
703	713	722	738	938	909				730	729	751	739	686	705	734	712	710
704	714	724	739	938	910				731	729	751	739	686	705	736	712	711
704	714	725	741	949	912				732	729	751	739	687	705	737	714	712
704	714	726	743	954	917				732	729	751	740	687	706	739	714	712
705	714	727	743	960	919				733	730	754	742	687	706	740	715	713
705	715	727	744	961	919				733	732	754	742	687	706	741	717	714
706	715	728	745	962	921				736	732	755	742	688	706	742	718	715
706	715	728	746	963	924				737	732	755	743	688	707	743	718	717
706	715	729	746	970	924				737	733	756	743	689	707	743	718	718
706	716	729	746	973	926				737	734	756	744	689	707	744	719	720
707	716	731	747	975	927				738	734	756	745	689	707	745	719	720
707	716	731	748	979	929				738	736	759	745	689	708	745	720	721
708	716	731	748	990	930				741	736	759	745	689	708	745	720	721
708	718	731	748	994	931				741	738	760	747	690	708	747	720	723
709	719	731	748	998	931				742	739	761	747	691	708	747	721	723
709	719	732	751	1001	931				742	739	762	748	691	709	747	723	723
709	720	732	751	1002	936				743	740	762	749	691	709	748	723	723
710	721	733	752	1007	937				744	742	762	749	691	709	749	723	726
711	722	733	753	1008	938				745	742	762	749	692	710	749	723	727
712	722	733	754	1014	938				745	742	763	750	692	710	749	723	728
712	722	734	754	1015	943				746	742	763	750	692	711	749	724	729
712	722	734	754	1019	944				747	743	764	751	693	711	749	725	729
713	722	735	754	1032	949				748	744	765	752	693	711	749	727	730
713	723	736	757	1035	954				749	745	765	754	694	711	749	728	732
713	724	737	758	1044	960				749	745	765	754	694	712	749	729	734
714	724	738	759	1046	961				749	745	765	754	695	712	749	729	734
714	725	739	762	1055	962				750	746	767	755	695	712	751	729	737
714	727	740	764	1063	962				751	746	768	755	695	712	754	732	737
715	727	740	766	1064	963				752	747	768	756	695	713	756	734	737
716	727	741	767	1066	970				752	747	768	756	696	713	758	734	739
716	728	741	767	1076	973				752	748	769	756	696	713	758	735	742
717	728	741	769	1101	974				755	748	769	758	696	714	759	736	743
717	729	741	769	1113	975				755	748	770	758	696	714	760	737	743
717	729	742	770	1125	979				756	748	771	758	697	715	760	738	744
718	729	742	771	1128	984				756	750	771	758	697	715	761	739	745
718	731	743	771	1131	988				757	750	771	759	697	716	762	739	747
721	731	743	774	1133	990				758	751	771	760	698	716	762	743	747
721	731	743	775	1139	992				759	751	772	760	698	717	762	747	747
722	731	743	776	1159	993				761	751	772	760	698	717	763	747	747
724	732	744	776	1191	994				761	751	772	761	699	717	764	754	749
724	732	744	777	1247	998				761	754	772	761	699	717	765	755	752
725	733	745	778	1257	1001				762	755	773	762	699	718	766	759	753
725	733	746	781	1325	1002				763	756	774	762	700	718	766	760	755
726	733	747	782	1366	1007				763	756	774	762	700	719	766	760	756
728	733	747	783	1389	1008				764	759	775	763	701	719	767	760	760
728	734	747	784	1422	1008				764	759	775	764	701	719	768	760	760
728	734	748	786	1432	1011				764	760	777	764	701	719	768	762	760
729	734	748	788	1447	1014				765	761	777	766	702	720	768	762	761
729	734	748	789	1459	1015				766	762	778	767	702	720	768	763	762
730	735	749	790	1461	1019				767	762	778	767	702	720	771	764	762
731	735	749	791	1469	1027				767	762	779	767	702	721	775	765	762
731	736	749	791	1482	1032				768	762	779	768	703	721	776	765	763
732	736	750	792	1537	1034				768	763	780	768	703	721	782	766	763
733	738	750	792	1584	1034				768	763	780	770	704	721	782	767	763
733	738	751	793	1640	1035				770	764	781	771	704	721	782	773	764
736	739	751	797	1642	1044				771	765	781	771	704	721	783	774	765
737	739	751	799	1680	1046				774	765	782	772	704	722	787	775	765
737	740	752	800	1686	1055				774	765	783	774	705	722	788	776	765
737	740	755	802	1690	1061				776	765	783	774	705	722	790	777	767
738	740	755	802	1698	1063				776	767	783	775	705	722	791	779	769
738	740	756	802	1702	1064				777	768	783	775	705	722	791	779	769
738	741	756	804	1703	1066				777	768	783	776	705	722	791	781	772
738	741	757	809	1710	1071				777	768	784	776	705	722	792	781	773
739	741	757	809	1726	1076				779	769	786	777	706	723	793	781	773
739	741	758	810	1756	1089				780	769	786	777	706	723	793	783	774
740	741	758	812	1759	1098				781	770	786	777	706	723	794	784	774
741	742	759	815	1780	1101				783	771	786	777	706	723	795	785	778
742	743	760	816	1809	1103				783	771	786	778	707	723	795	785	779
743	743	760	816	1814	1106				783	771	787	779	707	724	797	785	781
743	743	760	818	1822	1113				784	771	787	779	707	725	798	785	781
744	743	761	819	1828	1118				785	772	788	780	707	725	798	786	781
746	743	761	819	1832	1119				787	772	790	781	708	725	798	786	782
747	744	761	820	1846	1125				787	772	790	784	708	726	799	787	783
749	744	762	828	1860	1128				788	772	791	785	708	726	799	787	783
750	745	763	829	1882	1131				789	773	791	785	708	726	799	788	784
751	745	763	830	1887	1133				790	774	791	786	709	726	800	789	784
753	746	764	836	1896	1139				792	774	792	786	709	727	801	790	785
753	746	764	847	1902	1158				793	775	792	788	709	728	802	790	785
753	747	764	852	1944	1159				795	775	792	788	710	728	802	793	785
754	747	764	852	1947	1165				795	777	793	788	711	728	803	794	785
755	747	765	853	1958	1172				795	777	793	789	711	728	803	795	787
756	748	765	862	1964	1174				796	778	793	790	711	728	804	796	787
756	748	766	864	1981	1191				798	778	793	791	712	729	805	796	790
756	749	768	865	1983	1213				799	779	794	792	712	729	805	797	793
757	749	769	871	1993	1220				799	779	794	793	712	729	805	797	793
759	750	769	884	1994	1226				799	780	794	793	712	730	805	799	794
759	750	770	885	2004	1230				800	780	795	793	713	730	806	801	794
760	751	770	886	2008	1238				800	781	796	794	713	731	806	802	795
761	751	772	886	2015	1247				801	782	796	794	713	731	807	803	796
761	751	773	890	2019	1247				801	783	796	795	714	732	808	803	796
763	754	773	891	2036	1257				803	783	797	795	714	732	809	803	796
765	755	775	897	2037	1271				803	786	797	796	715	732	810	804	797
768	755	776	905	2038	1273				803	786	797	796	715	732	812	804	797
769	756	777	912	2054	1296				805	786	797	796	716	732	812	804	798
769	756	777	913	2062	1311				806	786	798	798	717	732	813	805	798
769	756	778	935	2064	1323				806	787	799	798	717	733	816	805	799
769	757	778	936	2069	1324				807	790	800	798	717	733	818	805	803
770	757	781	940	2072	1325				808	790	801	798	718	733	819	805	804
773	757	784	947	2078	1336				808	791	803	798	718	734	820	805	804
773	758	784	955	2088	1342				809	791	803	798	719	734	820	806	804
774	758	788	955	2090	1355				810	791	803	799	719	734	822	806	805
774	759	789	956	2108	1366				810	792	804	801	720	734	823	812	805
775	759	789	961	2115	1384				811	792	805	801	720	735	823	812	805
776	760	790	965	2120	1389				811	792	806	803	721	736	825	816	805
777	760	790	965	2125	1393				812	793	807	803	721	736	826	816	805
778	760	790	982	2128	1410				812	793	807	803	721	736	829	820	806
778	760	791	984	2140	1415				813	793	807	804	721	736	829	823	806
780	760	792	986	2141	1422				813	793	808	804	721	736	830	823	807
781	761	792	991	2145	1432				813	794	809	804	721	737	830	824	812
781	761	792	994	2153	1435				814	794	809	805	722	737	831	825	812
781	762	793	996	2159	1444				815	795	809	805	722	737	831	825	814
781	762	793	998	2160	1445				815	796	810	806	722	738	831	829	814
782	762	795	999	2162	1447				817	796	810	807	722	738	832	829	815
783	763	797	1005	2171	1447				818	797	810	811	722	738	834	829	816
783	763	797	1007	2192	1455				819	797	812	812	722	739	834	830	816
783	764	797	1016	2194	1456				819	797	812	812	722	739	834	831	817
784	764	799	1023	2204	1459				823	800	813	813	723	739	835	832	819
784	764	799	1030	2206	1461				824	803	814	816	723	739	836	832	819
785	765	801	1035	2213	1468				825	803	814	817	723	740	840	834	819
785	765	807	1040	2226	1469				826	804	815	819	723	740	842	835	820
786	766	807	1042	2233	1474				828	805	815	820	723	741	843	837	821
789	766	807	1043	2241	1482				828	806	816	822	724	741	843	837	823
789	767	808	1048	2245	1491				829	807	816	823	725	742	843	838	823
791	768	809	1050	2246	1508				829	807	818	824	725	742	845	841	824
792	768	809	1055	2252	1513				830	808	818	825	725	742	849	842	824
793	769	810	1068	2256	1519				831	809	818	825	726	743	850	842	824
794	769	812	1071	2262	1524				831	809	818	826	726	743	851	842	825
798	770	813	1073	2269	1527				834	809	820	827	726	743	852	843	825
799	770	815	1080	2274	1537				834	810	822	827	726	744	854	843	829
800	771	817	1084	2274	1546				834	810	822	829	728	744	856	844	829
800	772	819	1087	2276	1583				836	810	822	829	728	744	859	845	829
800	772	820	1105	2283	1584				837	812	823	830	728	744	863	846	830
801	773	821	1106	2286	1597				839	812	823	830	729	744	863	846	830
804	775	821	1107	2296	1605				840	813	823	831	729	744	865	849	830
805	776	823	1130	2297	1605				842	814	823	832	729	745	865	849	832
805	776	823	1147	2301	1614				844	814	823	833	730	745	867	850	834
806	777	823	1174	2303	1621				845	815	823	834	730	745	867	852	834
810	777	824	1186	2304	1621				845	815	824	834	731	746	867	854	836
810	777	825	1202	2304	1623				846	816	825	834	731	746	868	854	837
811	778	827	1205	2328	1624				847	816	825	838	732	747	868	856	837
811	779	830	1205	2329	1630				847	818	826	843	732	748	869	856	838
812	780	831	1223	2334	1640				848	818	827	843	732	748	870	856	839
812	781	832	1223	2353	1642				848	818	827	845	732	748	873	858	841
812	781	833	1239	2354	1648				852	818	830	845	732	749	873	859	842
814	782	834	1246	2357	1673				854	820	831	846	733	750	874	860	842
814	784	834	1267	2381	1680				854	822	832	847	733	750	874	860	842
814	785	835	1277	2386	1685				856	822	832	849	733	751	877	860	843
816	786	836	1299	2389	1686				858	822	834	850	734	751	878	861	843
817	787	836	1315	2389	1690				860	823	835	851	734	751	879	862	844
818	788	837	1327	2390	1693				862	823	835	852	734	751	881	864	845
819	789	837	1335	2390	1698				862	823	835	852	734	752	888	867	846
821	789	838	1364	2401	1700				862	823	836	853	735	752	889	870	846
822	789	838	1408	2410	1702				867	824	838	854	736	752	889	870	847
823	790	839	1416	2418	1703				869	825	839	854	736	752	890	871	849
823	790	839	1435	2419	1710				871	825	839	856	736	752	892	872	850
823	792	840	1446	2419	1711				874	826	840	856	736	752	892	874	850
824	792	841	1448	2420	1718				875	827	841	856	737	752	893	875	851
824	793	842	1451	2421	1724				876	830	842	857	737	753	894	876	853
825	793	842	1457	2421	1726				877	831	843	858	738	754	895	877	854
826	793	845	1462	2432	1728				877	832	843	858	738	754	896	877	855
827	795	845	1479	2450	1735				878	834	844	860	739	755	897	878	856
829	795	845	1496	2459	1750				879	835	844	860	739	757	905	878	858
833	797	846	1497	2460	1756				885	835	844	861	739	757	907	879	859
833	797	846	1528	2462	1759				887	836	846	862	740	757	909	881	859
835	797	848	1538	2469	1761				888	839	847	868	741	757	912	882	860
837	797	849	1539	2476	1762				891	839	847	870	741	757	914	882	860
839	798	850	1559	2478	1773				892	841	848	870	742	758	917	884	860
842	798	854	1565	2495	1775				893	842	848	871	742	758	923	885	861
845	799	856	1575	2511	1780				894	843	849	873	742	758	927	886	862
848	799	859	1579	2512	1786				896	844	850	874	743	759	932	887	864
850	799	862	1602	2521	1787				899	844	850	877	743	759	934	888	866
853	801	870	1604	2525	1789				899	844	852	878	743	759	935	889	867
854	807	872	1615	2526	1809				900	846	852	880	744	759	945	890	867
855	807	873	1637	2533	1814				905	847	853	881	744	759	946	890	870
857	808	875	1638	2534	1822				907	847	853	882	744	759	960	895	871
861	809	878	1657	2535	1828				909	848	853	882	744	760	965	896	871
865	814	882	1670	2556	1831				919	848	853	885	744	760	970	897	872
865	817	882	1670	2562	1832				938	849	854	886	745	760	971	899	874
866	817	886	1671	2572	1845				946	850	856	889	745	761	972	899	875
867	819	886	1682	2574	1846				957	850	857	893	746	761	976	899	877
870	820	886	1697	2575	1853				965	852	858	895	746	761	978	901	877
871	821	899	1698	2575	1860				978	852	858	896	747	762	992	903	878
871	821	900	1705	2577	1873				991	853	859	897	748	762	1001	905	879
874	823	901	1723	2583	1876				1004	853	860	897	749	762	1011	907	882
875	825	903	1728	2588	1881				1008	853	860	897	750	762	1021	914	882
879	831	908	1732	2601	1882				1021	853	860	900	750	762	1023	915	884
881	832	910	1732	2601	1887				1055	856	860	902	751	763	1024	915	885
882	833	912	1739	2615	1888				1099	859	860	902	751	764	1032	917	887
887	834	912	1741	2621	1889				1107	860	862	904	751	764	1033	920	888
887	834	924	1745	2639	1896				1113	860	862	905	752	764	1034	923	890
890	837	928	1747	2640	1902				1116	860	863	906	752	764	1037	926	891
894	837	929	1759	2640	1904				1130	860	863	907	752	764	1042	926	892
895	838	929	1763	2647	1924				1141	862	863	907	752	765	1045	929	895
897	838	930	1767	2650	1944				1143	862	864	909	752	766	1054	937	897
897	840	935	1770	2654	1947				1175	863	864	912	752	766	1060	952	899
900	841	938	1775	2663	1958				1216	863	865	913	752	766	1065	955	899
901	842	942	1777	2675	1959				1285	863	866	915	754	767	1067	970	899
902	845	949	1778	2682	1959				1344	864	867	920	754	767	1068	976	899
902	854	952	1780	2703	1961				1436	864	869	922	755	768	1076	987	901
913	856	955	1784	2703	1964				1571	865	872	923	757	768	1078	988	920
921	856	962	1786	2703	1981				1603	867	872	926	757	768	1087	1004	924
922	862	963	1788	2708	1983				1651	869	874	932	757	768	1088	1015	929
922	869	966	1792	2709	1988				1738	872	875	934	757	769	1089	1016	967
923	875	971	1793	2712	1993				1797	872	875	935	758	770	1091	1028	1004
936	875	974	1800	2714	1993				1850	874	876	938	758	772	1098	1034	1015
943	882	974	1808	2721	1994				1884	875	877	939	758	773	1098	1038	1016
952	894	974	1808	2733	2004				1941	875	878	940	759	773	1112	1044	1020
954	898	975	1810	2736	2008				1990	876	878	958	759	774	1132	1045	1022
957	899	976	1817	2739	2013				2086	877	879	961	759	774	1145	1056	1024
967	900	979	1822	2744	2015				2088	878	880	964	759	775	1154	1076	1028
977	908	980	1823	2746	2019				2138	878	881	967	759	775	1154	1080	1031
982	924	981	1825	2756	2033				2154	880	883	974	759	775	1156	1092	1037
987	925	985	1825	2766	2036				2185	881	884	976	760	775	1167	1098	1044
989	930	987	1833	2771	2037				2209	883	885	978	760	775	1173	1098	1049
1005	931	992	1835	2779	2038				2211	884	885	978	760	776	1194	1136	1052
1009	935	993	1836	2787	2048				2264	885	888	978	761	776	1198	1155	1074
1011	938	994	1837	2789	2053				2292	885	888	981	761	776	1198	1214	1076
1043	952	995	1839	2801	2054				2331	888	890	987	762	776	1212	1298	1080
1045	971	995	1845	2804	2061				2354	888	890	990	762	776	1243	1479	1090
1106	980	997	1848	2815	2062				2385	890	891	998	762	777	1267	1498	1092
1201	987	1015	1854	2822	2064				2423	891	891	1002	763	777	1276	1517	1136
1225	995	1170	1855	2825	2064				2444	891	893	1027	764	777	1298	1574	1214
1233	1134	1284	1860	2834	2069				2445	893	896	1032	764	780	1702	1576	1267
1237	1157	1290	1870	2836	2072				2555	896	897	1038	764	780	1723	1657	1378
1239	1165	1324	1877	2847	2078				2589	897	897	1045	764	781	1732	1679	1386
1274	1170	1333	1877	2849	2088				2623	898	898	1059	765	782	1765	1853	1398
1289	1178	1335	1880	2855	2090				2683	899	898	1076	766	782	1782	1876	1406
1312	1333	1339	1896	2860	2098				2692	912	899	1082	766	782	2003	1979	1422
1342	1339	1403	1897	2873	2108				2745	928	899	1089	766	782	2007	1987	1427
1357	1371	1453	1900	2874	2114				2762	953	903	1097	767	783	2012	2114	1453
1358	1410	1845	1903	2880	2115				2779	966	904	1108	768	784	2054	2165	1458
1367	1453	1982	1903	2884	2120				2792	969	906	1154	768	784	2276	2430	1460
1553	1467	2090	1904	2888	2125				2922	978	909	1215	768	784	2287	2493	1479
1568	1536	2114	1910	2895	2128				3012	983	928	1249	768	786	2293	2509	1482
1693	1568	2213	1911	2908	2140				3038	1013	1019	1324	769	786	2431	2529	1482
1714	1574	2786	1917	2911	2142				3126	1037	1064	1619	770	787	2435	2751	3626
1798	2022	2807	1921	2919	2152				3194	1047	1127	1630	772	788	2490	2786	3650
1954	2264	3022	1932	2951	2164				3498	1064	1279	1634	773	788	2787	3574	4123
2320	2300	3073	1933	2955	2171				3664	1081	1438	1749	773	788	3322	3598	4198
2348	2313	3135	1935	2970	2174				3814	1127	1538	1782	774	789	3325	4045	4503
3231	2366	3265	1948	2970	2185				3877	1175	1694	1940	774	789	3342	4056	4525
3379	2374	3430	1948	2974	2212				4008	1199	1739	1998	775	789	6601	5219	5201
3382	2420	3541	1949	2978	2213				4821	1214	1742	2970	775	790	6609	5279	5234
4562	3245	3678	1952	2998	2224				5298	1217	1912		775	791
4786		4352	1956	3006	2238				6692	1219	1935		776	791
5463		4456	1957	3017	2239				7253	1233	1963		776	791
		4590	1961	3023	2244				8218	1274	2024		776	791
			1963	3049	2248					1276	2068		776	792
			1964	3051	2253					1276	2123		777	792
			1973	3053	2277					1283	2134		777	793
			1976	3065	2288					1362	2145		777	793
			1979	3066	2308					1381	2165		780	794
			1985	3109	2313					1448	2167		780	794
			1990	3135	2314					1461	2183		781	794
			1995	3170	2342					1508	2185		782	795
			2009	3200	2344					1553	2190		782	795
			2032	3203	2385					1587	2193		783	795
			2033	3210	2397					1676	2196		784	796
			2041	3223	2406					1768	2227		786	797
			2044	3243	2421					1809	2231		786	797
			2050	3250	2437					1847	2254		787	797
			2053	3253	2449					1932	2268		788	797
			2057	3269	2453					2210	2386		788	798
			2059	3280	2461					2258	2407		789	799
			2062	3326	2463					2935	2407		789	799
			2064	3330	2487					4374	2601		790	800
			2064	3391	2497						2685		791	800
			2078	3449	2506						2931		791	800
			2086	3489	2508						3204		791	801
			2090	3544	2509						3227		791	801
			2095	3585	2513						3291		792	804
			2097	3656	2516						3381		792	804
			2103	3703	2533						3381		793	804
			2104	3768	2534						3446		793	805
			2112	3855	2544						3452		794	805
			2114	3862	2564						3453		794	805
			2117	3899	2565						3489		794	806
			2122	3985	2572						3609		795	808
			2125	4011	2585						3636		795	808
			2126	4054	2626						3660		795	809
			2127	4132	2636						3757		796	810
			2131	4169	2657						3793		797	810
			2135	4196	2667						3805		797	811
			2139	4352	2678						3809		797	812
			2142	4417	2700						3813		797	812
			2142	4418	2709						3815		798	813
			2142	4475	2712						3834		799	814
			2142	4584	2727						3855		799	816
			2143	4601	2730						3948		800	817
			2146	4784	2732						4011		801	817
			2146	5274	2746						4011		801	817
			2147	5578	2761						4054		804	818
			2159	5678	2781						4065		804	818
			2162	5698	2783						4125		805	818
			2163	5732	2792						4282		805	818
			2165	5745	2792						4397		806	819
			2174	5754	2798								809	819
			2176	5787	2799								810	820
			2182	5792	2817								810	821
			2185	5899	2817								812	822
			2186	5973	2818								812	826
			2189	6250	2822								813	827
			2203	6350	2825								814	827
			2206		2834								816	828
			2210		2836								817	828
			2216		2847								817	828
			2218		2849								818	830
			2220		2855								818	832
			2220		2858								818	833
			2221		2860								819	833
			2224		2860								819	834
			2228		2865								820	835
			2239		2868								821	836
			2239		2873								826	838
			2242		2874								827	839
			2248		2880								828	840
			2252		2884								828	841
			2254		2888								828	842
			2255		2895								830	842
			2260		2895								832	843
			2265		2908								833	843
			2269		2909								835	844
			2274		2911								836	845
			2276		2911								839	846
			2303		2913								840	847
			2304		2919								842	847
			2304		2920								843	850
			2305		2928								843	850
			2318		2947								845	850
			2321		2951								846	850
			2322		2955								850	851
			2334		2970								850	852
			2336		2970								851	852
			2338		2973								852	856
			2339		2974								852	856
			2340		2976								857	857
			2341		2976								857	857
			2350		2978								863	857
			2350		2985								864	861
			2364		2987								864	862
			2365		2998								869	862
			2370		3006								870	862
			2371		3017								872	863
			2372		3023								874	864
			2380		3023								879	864
			2382		3048								884	866
			2392		3049								886	869
			2397		3051								886	870
			2406		3053								890	872
			2411		3065								896	872
			2422		3066								897	873
			2426		3109								903	874
			2427		3135								904	874
			2429		3170								906	875
			2429		3200								909	875
			2439		3203								918	878
			2443		3204								919	878
			2446		3207								921	879
			2449		3210								926	881
			2453		3223								930	882
			2463		3243								937	882
			2468		3248								943	884
			2469		3250								946	886
			2475		3253								955	886
			2476		3261								960	890
			2492		3269								966	896
			2501		3270								1022	897
			2510		3278								1062
			2511		3280								1114
			2511		3304								1131	903
			2517		3307								1323	904
			2519		3326								1380	904
			2524		3328								1545	905
			2531		3330								1621	909
			2532		3335								1652	918
			2534		3340								1899	919
			2541		3379								1963	921
			2544		3391								2068	924
			2545		3406								2123	926
			2551		3409								2134	927
			2551		3419								2145	935
			2559		3449								2154	937
			2561		3477								2165	943
			2562		3478								2167	946
			2575		3489								2178	955
			2596		3508								2183	957
			2602		3526								2185	958
			2606		3544								2186	960
			2613		3585								2190	962
			2623		3607								2193	966
			2628		3629								2196	972
			2642		3631								2231	987
			2642		3645								2241	1022
			2646		3645								2254	1062
			2668		3656								2268	1114
			2681		3656								3260	1131
			2691		3680								3793	1323
			2694		3703								4397	1380
			2710		3717									1545
			2711		3768									1600
			2736		3855									1621
			2752		3862									1652
			2792		3877									1754
			2794		3880									1779
			2797		3891									1825
			2800		3899									1899
			2802		3900									1963
			2804		3918									2068
			2831		3928									2123
			2832		3985									2134
			2837		4011									2145
			2848		4024									2154
			2870		4054									2165
			2881		4132									2167
			2897		4169									2178
			2938		4193									2183
			2949		4196									2185
			2958		4206									2186
			2958		4352									2190
			3016		4417									2193
			3018		4418									2196
			3098		4475									2231
			3101		4540									2241
			3135		4584									2254
			3139		4601									2268
			3140		4608									2578
			3143		4784									2619
			3145		4822									2629
			3152		4869									3097
			3190		5080									3175
			3195		5274									3260
			3197		5342									3260
			3197		5466									3565
			3206		5578
			3212		5645
			3261		5678
			3262		5688
			3278		5698
			3322		5710
			3324		5725
			3351		5732
			3354		5745
			3419		5754
			3451		5787
			3526		5792
			3534		5899
			3628		5973
			3649		6200
			3649		6250
			3693		6275
			3935		6350
			3943		6391
			4034		6468
			4335		6748
			4353
			4529
			4724
			5101
			6009
			6091
			6501
