# Supplementary material for: Bordetella parapertussis Circumvents Neutrophil Extracellular Bactericidal Mechanisms
Source: PLoS One. 2017 Jan 17;12(1):e0169936. doi: 10.1371/journal.pone.0169936 (PMC5240980; doi:10.1371/journal.pone.0169936)
Supplement: S4 Data — (XLSX) [file pone.0169936.s004.xlsx]

## Sheet: Hoja1
S4 Data. Raw data of Figure 4
Individual nuclear area of neutrophils stained with propidium iodide
PMA 1	PMA 2	PMA 3	Medium 1	Medium 2	Medium 3	FK Bpp 1	FK Bpp 2	FK Bpp 3	Bvg⁻ Bpp 1	Bvg⁻ Bpp 2	Bvg⁻ Bpp 3	BppDwbm 1	BppDwbm 2	BppDwbm 3
501	521	500	501	500	500	500	502	500	500	500	509	500	501	500
502	542	503	504	501	500	500	503	500	500	501	510	500	502	500
504	570	505	504	501	501	500	504	500	502	501	510	500	502	501
504	583	506	509	501	501	501	505	500	502	502	511	501	502	501
505	606	517	512	501	501	502	506	501	506	502	512	501	503	502
511	617	521	512	502	501	502	506	502	506	504	512	501	504	502
512	628	523	513	503	502	504	506	502	507	506	516	502	505	504
512	636	531	514	507	503	505	509	504	510	506	523	502	505	505
513	641	533	515	507	503	505	509	505	515	506	523	502	506	505
515	645	535	519	507	507	506	510	505	515	506	523	502	506	506
520	653	544	520	509	507	506	511	506	523	506	524	503	506	506
522	653	553	520	511	507	506	512	506	526	507	524	504	506	506
523	654	555	520	512	507	506	512	506	533	507	525	505	507	506
523	655	555	520	512	508	507	512	506	537	507	526	505	507	506
523	658	558	520	512	509	507	515	507	539	508	526	506	507	507
526	662	565	520	512	511	507	517	507	540	508	531	506	507	507
526	665	572	522	513	512	507	519	507	542	508	531	506	507	507
528	667	578	522	514	512	507	521	507	543	509	533	506	507	507
529	670	583	522	515	512	507	523	507	545	509	533	506	507	507
531	675	589	523	517	513	508	524	507	547	509	533	507	507	507
531	679	596	523	518	514	508	524	508	547	509	535	507	508	507
531	679	606	523	518	515	509	526	508	549	510	537	507	508	508
531	680	607	523	519	515	509	526	509	549	510	539	507	508	508
531	682	611	523	521	517	510	531	509	551	510	540	507	509	509
533	682	614	526	522	518	510	531	509	552	510	540	507	509	509
539	683	617	526	523	518	510	533	509	554	510	541	508	509	509
540	685	617	526	524	519	511	535	510	556	510	542	508	509	509
540	688	628	526	525	519	511	537	510	556	511	542	508	510	510
545	688	635	526	526	520	512	539	510	557	512	543	509	510	510
545	689	636	530	526	521	514	539	510	557	515	543	509	510	510
545	689	641	531	526	521	514	539	510	558	515	544	510	510	510
546	689	642	531	527	522	515	539	511	559	516	544	510	510	511
546	690	645	531	531	523	515	540	511	559	519	544	510	511	511
547	691	645	531	532	523	516	540	512	560	521	545	511	511	511
549	691	648	531	533	523	519	540	514	562	522	546	511	512	512
550	691	650	531	534	523	519	542	514	562	522	547	511	513	513
556	692	652	532	535	524	520	542	515	562	526	549	511	514	513
560	695	653	535	535	524	520	542	515	562	526	550	512	514	514
562	696	653	541	535	525	521	542	516	564	527	551	514	515	514
562	696	654	541	536	526	522	543	519	564	528	551	514	515	514
567	697	655	542	536	527	522	543	519	565	529	551	514	515	514
567	697	658	542	537	531	523	544	520	567	530	552	515	516	515
569	699	662	542	538	531	523	544	520	567	531	552	515	519	515
569	700	662	543	539	531	523	544	521	568	533	552	516	519	516
572	700	665	545	539	531	524	545	522	568	533	552	517	520	516
573	700	665	546	542	532	524	545	522	570	534	553	518	520	516
573	701	670	546	542	534	524	545	523	570	535	553	518	520	516
573	701	671	548	543	540	524	545	523	571	539	553	519	521	516
576	701	675	550	543	541	524	546	523	571	546	554	519	522	517
578	701	675	550	544	548	525	546	524	572	548	554	519	522	518
579	702	679	552	544	554	526	547	524	572	550	556	520	523	518
580	705	679	559	545	554	526	547	524	572	551	561	520	523	519
584	706	680	560	546	557	526	547	524	572	554	561	520	523	519
587	707	682	562	549	558	526	547	524	572	554	566	521	523	519
587	707	683	562	549	558	526	548	525	573	557	570	522	524	519
589	709	683	562	550	559	527	548	525	573	558	570	522	524	520
589	710	684	563	550	559	527	549	526	573	559	575	522	524	520
589	711	685	563	551	560	528	549	526	574	559	575	523	524	521
598	711	688	564	553	561	528	550	526	574	559	576	523	524	521
598	712	688	567	553	561	529	550	526	576	560	578	523	524	521
598	714	689	569	553	563	530	550	526	576	563	579	523	525	522
599	715	689	569	554	566	530	550	527	577	563	585	524	525	522
602	715	690	569	554	566	530	551	527	578	564	585	524	525	522
605	717	691	571	559	568	530	551	528	579	565	585	524	526	522
605	717	691	573	560	573	531	552	528	580	565	611	524	526	523
607	717	691	573	561	574	532	552	529	580	572	614	524	526	523
611	717	691	573	562	581	532	553	529	580	575	620	524	528	523
612	717	692	575	562	589	533	556	530	580	578	621	525	529	523
617	718	692	576	562	593	533	558	530	580	579	629	525	529	524
620	719	692	577	562	598	533	559	530	581	579	629	526	531	524
621	719	695	579	563	598	534	559	530	581	582	629	526	534	524
623	719	696	579	565	598	534	560	530	581	582	630	526	541	524
623	719	696	579	566	599	534	560	531	581	583	630	526	542	524
625	721	697	579	566	601	535	561	532	581	584	630	528	545	525
625	721	697	580	569	604	535	562	532	581	586	630	530	545	526
627	723	699	581	569	608	535	564	533	582	587	630	531	545	526
628	724	700	582	570	614	535	564	533	582	589	630	536	548	526
629	726	700	586	571	617	536	568	533	582	589	630	538	549	526
638	729	700	588	572	620	537	568	534	583	591	631	541	550	526
638	730	701	589	572	623	537	569	534	583	591	631	543	553	526
641	730	701	589	573	623	537	569	534	583	594	631	544	554	527
657	732	701	590	575	625	537	569	535	584	594	631	544	556	527
664	732	701	595	577	625	537	570	535	584	597	632	546	556	527
666	733	702	597	579	625	538	570	535	585	598	632	547	557	528
667	734	705	597	580	626	538	570	535	585	599	633	549	557	528
673	735	706	598	580	627	538	570	536	585	599	633	550	563	529
675	736	707	601	580	628	539	570	537	585	603	633	552	564	529
682	736	707	602	582	629	539	570	537	585	603	634	554	564	530
693	737	709	602	582	630	540	570	537	585	605	634	555	569	530
701	737	710	602	583	639	540	570	537	585	605	635	556	570	530
713	737	711	603	584	640	541	571	537	586	605	635	556	572	530
720	738	711	603	585	641	541	571	538	586	606	635	557	574	530
721	738	711	605	585	644	542	571	538	586	606	636	558	574	531
723	738	712	605	587	645	542	572	538	589	606	636	558	575	532
724	738	714	606	587	648	542	572	539	589	607	636	558	575	532
725	740	715	607	588	659	542	572	539	590	608	636	560	576	533
728	741	715	607	590	661	542	572	540	591	608	636	562	576	533
729	742	717	607	591	661	542	572	540	591	608	636	562	580	533
730	743	717	609	593	663	543	572	541	591	609	636	564	581	534
731	746	717	611	593	664	543	572	541	593	609	636	567	582	534
733	747	717	611	598	667	543	572	542	593	610	636	567	585	534
737	747	717	611	598	668	543	572	542	593	610	637	568	586	535
743	747	717	611	598	672	543	572	542	594	610	637	570	586	535
743	747	718	611	599	672	544	572	542	595	610	637	571	588	535
749	748	719	611	601	673	544	572	542	596	610	638	574	588	535
752	748	719	612	601	673	544	573	542	596	610	638	575	591	536
756	749	719	612	601	674	544	573	542	596	611	639	577	594	536
761	749	719	612	603	675	545	574	543	596	611	639	578	595	537
763	750	719	612	603	676	545	576	543	597	611	640	579	595	537
765	751	720	612	603	676	546	576	543	597	611	640	580	596	537
767	751	721	613	604	676	547	578	543	597	611	641	580	599	537
769	752	721	614	604	676	547	578	543	597	612	641	580	599	537
774	752	723	615	605	676	547	579	544	597	612	641	581	600	538
778	752	724	617	607	681	548	581	544	598	613	641	583	600	538
781	752	726	617	609	682	548	581	544	598	613	642	584	601	538
783	752	729	617	609	683	548	583	544	598	613	642	587	603	538
783	752	730	617	610	683	548	584	545	598	614	642	587	606	539
789	752	730	617	611	684	548	586	545	600	614	642	588	607	539
792	755	730	620	612	684	549	588	546	600	614	643	589	607	540
793	755	732	620	612	685	549	589	547	600	615	644	590	609	540
796	756	732	620	612	685	549	591	547	601	615	644	595	610	541
798	756	732	620	612	685	549	592	547	602	615	644	597	610	541
800	757	733	620	613	685	549	592	548	602	615	645	597	611	541
801	757	734	622	613	686	550	593	548	602	615	647	597	612	542
803	759	735	623	614	686	550	595	548	602	616	648	598	613	542
803	760	736	623	617	688	551	595	548	603	616	648	599	613	542
813	760	736	623	617	688	551	597	548	604	617	649	604	613	542
816	760	737	623	617	689	552	598	549	604	617	649	604	613	542
819	765	737	623	618	690	552	598	549	605	617	649	606	613	542
820	765	737	623	619	691	552	598	549	605	618	650	606	614	542
823	766	737	623	620	691	552	599	549	605	619	650	608	614	543
826	766	738	623	620	693	553	600	549	605	619	650	609	614	543
829	767	738	623	620	693	553	603	550	605	619	651	609	615	543
836	772	738	624	620	694	553	604	550	606	620	652	611	615	543
838	772	738	625	620	694	553	605	551	607	620	652	611	615	543
840	773	739	625	620	694	554	606	551	607	620	652	612	615	544
842	773	740	625	622	694	554	607	552	607	620	652	613	615	544
854	774	741	625	623	694	554	607	552	607	621	652	613	616	544
860	776	742	625	623	694	555	611	552	607	621	652	613	617	544
867	776	743	625	623	695	556	612	552	608	621	653	613	617	544
870	777	746	625	624	695	556	613	553	608	621	653	614	617	544
871	778	747	626	629	695	556	613	553	608	621	653	614	618	545
876	779	747	627	630	696	556	616	553	609	623	653	614	618	545
878	780	747	627	630	698	556	616	553	609	626	654	615	618	545
881	780	747	627	631	698	557	617	554	610	626	654	615	618	546
887	780	748	628	632	699	557	617	554	610	627	654	615	619	547
897	781	748	628	636	699	557	618	554	610	628	654	615	619	547
899	783	749	628	636	700	557	618	555	610	628	655	615	619	547
906	783	749	628	637	701	557	619	556	610	629	655	616	619	548
909	784	750	628	637	701	557	620	556	611	629	655	616	620	548
924	784	750	629	637	702	558	622	556	611	629	655	616	620	548
928	786	751	629	640	703	558	624	556	611	629	655	617	620	548
944	787	751	629	640	703	558	625	556	611	629	656	617	620	548
981	789	752	631	645	703	558	626	557	612	629	657	617	621	548
985	789	752	632	646	703	558	629	557	612	629	657	618	621	548
987	790	752	634	646	704	558	629	557	612	630	657	618	621	549
991	791	752	634	647	704	559	629	557	612	631	657	619	621	549
992	791	752	634	647	705	559	629	557	613	632	657	619	621	549
993	793	752	636	647	706	559	629	557	613	633	657	619	622	549
994	793	752	637	648	706	559	630	558	613	633	657	619	622	549
995	793	753	639	649	706	559	630	558	613	633	657	620	622	550
995	793	755	641	650	707	559	630	558	614	634	657	620	623	550
997	795	755	641	652	707	560	630	558	614	634	657	620	623	550
1015	797	756	641	652	707	560	630	558	614	635	658	620	623	551
1019	799	756	641	653	707	560	630	558	615	635	658	621	624	551
1051	802	756	642	654	707	560	630	559	615	635	659	621	624	552
1055	802	757	642	655	708	560	631	559	615	635	659	621	625	552
1056	804	757	643	655	709	560	631	559	615	635	659	621	626	552
1064	805	759	643	655	709	561	631	559	616	636	660	621	626	552
1070	806	760	643	655	709	562	631	559	617	636	660	622	626	553
1100	806	760	645	656	710	562	632	559	617	636	660	622	626	553
1110	807	760	647	659	710	562	632	560	617	636	661	622	627	553
1112	811	762	647	663	710	562	633	560	618	636	661	623	628	553
1116	813	762	647	664	710	562	633	560	619	636	662	623	628	554
1127	816	765	648	665	710	562	633	560	619	637	662	623	629	554
1161	817	765	649	666	711	563	634	560	619	637	663	624	629	554
1165	818	766	649	667	713	563	634	560	620	637	663	624	629	554
1166	821	766	649	667	713	564	635	561	620	637	664	624	629	554
1168	823	767	649	667	713	564	635	561	620	638	664	625	629	555
1170	825	772	649	667	713	564	635	561	620	638	664	625	629	555
1170	826	772	650	669	713	565	636	562	620	639	667	625	629	556
1173	826	773	650	670	713	565	636	562	621	640	667	625	629	556
1176	826	773	651	672	714	566	636	562	621	641	668	626	629	556
1197	829	774	651	672	714	566	636	562	621	641	669	626	630	556
1209	833	776	653	673	714	567	636	562	621	641	669	626	630	556
1227	834	776	653	673	715	567	636	562	622	642	669	627	630	557
1232	836	777	653	674	715	568	636	562	622	642	669	628	630	557
1241	838	777	654	675	715	568	636	563	623	642	669	628	630	557
1256	839	778	654	676	716	568	636	563	623	643	670	628	630	557
1268	843	779	654	676	716	568	637	564	624	644	670	629	631	557
1274	845	779	654	676	716	568	637	564	624	644	670	629	631	557
1276	845	780	654	676	716	569	637	564	625	644	670	629	631	557
1279	847	780	654	681	718	569	638	565	625	645	671	629	632	558
1284	849	780	656	682	718	570	638	565	626	648	671	629	633	558
1290	855	781	657	683	720	570	639	566	626	648	671	629	633	558
1298	856	783	657	683	721	570	639	566	626	648	672	629	634	558
1323	856	783	659	684	723	570	640	567	627	649	672	629	634	558
1324	859	784	659	684	724	570	640	567	628	649	672	630	635	558
1325	860	784	660	685	724	570	641	568	629	650	673	630	635	559
1333	860	786	661	685	725	571	641	568	629	650	673	630	636	559
1335	861	787	661	685	725	571	641	568	629	650	673	630	636	559
1339	866	789	663	685	726	571	641	568	629	651	674	630	636	559
1345	866	789	663	686	726	571	642	568	629	652	674	631	636	559
1345	866	790	664	688	726	572	642	568	629	652	674	631	636	559
1378	868	791	664	688	727	572	642	569	629	652	675	631	636	559
1380	868	791	666	690	727	572	642	569	630	652	676	632	637	560
1382	869	792	666	691	728	572	643	570	630	653	676	632	637	560
1401	871	793	667	691	728	572	644	570	630	653	676	633	637	560
1403	873	793	668	694	729	572	644	570	630	653	677	633	637	560
1417	875	793	669	694	729	572	644	570	630	653	677	634	638	560
1438	878	793	669	694	730	573	645	570	631	654	678	634	638	560
1453	878	795	672	694	731	573	647	570	631	655	678	635	639	561
1456	879	797	673	694	731	573	648	571	631	655	679	635	640	562
1462	879	799	674	695	734	573	648	571	632	655	679	636	640	562
1538	881	802	676	695	735	574	649	571	632	655	680	636	640	562
1633	883	802	677	695	736	574	649	571	633	656	681	636	641	562
1637	885	802	678	696	736	574	649	572	633	656	681	636	641	562
1692	886	804	679	698	737	575	650	572	634	656	681	636	641	562
1694	889	805	680	698	737	576	650	572	634	657	682	636	641	563
1709	899	806	680	700	737	576	650	572	634	657	682	636	641	563
1730	901	806	680	703	738	577	651	572	634	657	683	637	642	564
1739	903	807	681	703	739	577	652	572	635	657	683	637	642	564
1742	904	809	684	703	739	578	652	572	635	657	683	637	642	564
1770	909	811	690	703	739	578	652	573	635	657	683	637	643	565
1779	910	813	691	704	739	579	653	573	636	657	683	637	643	565
1795	912	814	693	704	740	579	653	573	636	657	684	638	644	565
1797	917	815	695	706	741	580	653	573	636	657	684	638	644	565
1817	919	816	697	706	741	580	654	574	636	658	684	639	644	566
1845	919	817	697	707	741	580	654	574	636	658	685	639	645	566
1848	921	817	699	709	741	580	654	574	636	658	685	639	647	566
1874	924	818	700	709	743	580	654	575	637	659	686	640	648	567
1885	924	821	701	710	744	580	655	575	637	659	686	640	648	567
1912	927	823	701	710	744	580	655	576	637	660	687	641	649	567
1922	929	823	703	710	744	581	655	576	638	660	687	641	649	568
1934	931	825	704	711	746	581	655	576	638	661	688	641	650	568
1935	931	826	704	713	747	581	656	577	639	662	688	641	650	568
1963	936	826	706	713	748	581	657	577	640	662	688	642	650	568
1971	937	826	707	713	748	581	657	578	640	662	688	642	650	568
1982	938	826	708	713	751	581	657	578	640	662	688	642	651	569
2024	938	829	708	713	752	581	657	579	641	663	689	644	651	569
2026	949	831	709	714	753	582	657	579	641	663	690	644	652	569
2028	954	832	709	714	754	582	657	579	641	664	690	644	652	569
2033	960	833	709	715	756	582	657	580	641	664	692	644	652	570
2056	961	834	709	715	756	583	657	580	642	664	693	645	652	570
2067	962	835	710	715	757	583	657	580	642	667	693	648	652	570
2068	963	836	710	716	757	583	658	580	642	667	693	648	653	570
2069	970	838	710	716	757	584	658	580	642	668	693	648	653	570
2073	973	839	710	716	760	584	659	580	644	669	693	649	653	570
2076	975	843	710	718	760	585	659	580	644	669	694	649	654	570
2090	979	844	710	718	761	585	660	581	645	669	694	650	655	570
2098	990	845	711	720	761	585	660	581	648	669	694	650	655	571
2107	994	845	713	723	761	585	660	581	648	669	694	650	655	571
2108	998	847	713	724	762	585	661	581	649	670	695	651	655	571
2114	1001	849	713	725	763	585	662	581	649	670	695	651	656	571
2118	1002	855	713	726	764	585	662	581	650	671	696	652	657	571
2123	1007	856	713	726	765	586	663	581	650	671	696	652	657	571
2133	1008	856	713	727	765	586	664	582	650	671	696	652	657	572
2134	1014	856	713	727	767	586	664	582	651	671	696	653	657	572
2139	1015	859	715	728	767	589	664	582	652	672	697	653	657	572
2145	1019	860	715	728	767	589	667	583	652	673	697	653	657	572
2165	1032	860	717	729	768	590	667	583	652	673	697	654	657	572
2170	1035	861	720	730	769	591	668	583	653	674	697	655	657	572
2179	1044	861	720	735	769	591	669	584	653	674	697	655	657	572
2196	1046	863	721	737	770	593	669	584	653	675	698	655	658	572
2206	1055	865	721	737	770	593	669	585	654	676	699	655	658	572
2218	1063	866	721	737	770	593	669	585	655	676	700	655	658	573
2222	1064	866	721	738	770	594	669	585	655	677	700	657	658	573
2225	1066	866	724	739	773	595	670	585	655	677	700	657	660	573
2244	1076	867	724	739	773	596	670	585	655	678	700	657	660	573
2248	1101	868	724	739	774	596	671	585	657	678	700	657	662	574
2253	1113	868	725	739	774	596	671	585	657	679	700	657	662	574
2258	1125	868	725	740	774	597	672	586	657	679	701	657	662	574
2264	1128	869	725	741	774	597	672	586	657	680	703	657	662	575
2268	1131	871	725	741	774	597	672	586	657	680	703	657	662	576
2271	1133	873	725	741	776	597	673	588	657	681	703	657	663	576
2274	1139	873	726	741	776	598	673	589	657	681	704	657	664	576
2277	1159	875	727	743	777	598	673	589	657	681	704	658	664	576
2288	1191	876	728	744	778	598	674	589	657	681	705	658	664	576
2288	1247	878	728	744	778	600	674	590	658	682	705	658	664	577
2289	1257	878	728	744	778	600	674	590	658	682	705	658	667	577
2295	1325	879	729	746	781	600	675	591	659	682	705	660	667	577
2299	1366	879	729	747	781	601	676	591	660	682	705	660	668	578
2308	1389	879	729	751	781	602	676	591	660	683	706	660	669	578
2313	1422	880	729	752	782	602	676	593	660	683	706	661	669	579
2314	1432	881	729	774	782	602	677	593	662	683	706	661	669	579
2317	1447	882	730	774	783	602	677	593	662	684	706	662	669	579
2317	1459	883	730	774	784	604	678	593	663	684	707	662	670	580
2341	1461	884	730	774	784	604	678	594	664	684	707	662	670	580
2342	1469	885	730	776	784	605	679	594	664	684	708	663	671	580
2344	1482	886	730	777	784	605	679	594	664	686	708	664	671	580
2372	1537	889	731	778	787	605	680	595	667	686	710	664	671	580
2378	1584	894	731	778	789	605	681	595	667	688	711	664	672	580
2385	1640	899	732	778	789	605	681	596	667	688	711	665	672	580
2386	1642	901	733	781	790	606	682	596	668	688	712	666	673	580
2395	1680	901	735	782	791	607	682	596	669	688	713	666	673	580
2397	1686	901	736	782	792	607	683	597	669	688	713	667	676	581
2405	1690	901	737	784	792	607	683	597	670	689	713	667	677	581
2406	1698	902	737	784	793	607	683	597	670	689	715	668	677	582
2409	1702	903	742	784	794	608	683	597	671	690	715	669	678	583
2418	1703	904	742	787	794	608	683	598	671	690	715	669	679	584
2421	1710	907	743	789	796	608	684	598	672	691	715	669	679	586
2431	1726	909	743	790	796	609	684	598	673	692	716	670	679	587
2431	1756	909	744	791	797	609	684	599	673	692	716	670	680	590
2433	1759	909	747	792	798	610	686	600	675	693	716	670	681	590
2436	1780	910	749	792	798	610	686	600	676	693	716	671	681	592
2437	1809	911	749	793	799	610	687	600	677	693	716	671	682	592
2449	1814	912	751	794	799	610	688	601	677	693	719	672	682	593
2451	1822	914	753	794	800	610	688	602	678	694	719	673	683	596
2453	1828	917	754	796	800	611	688	602	679	694	719	673	683	597
2453	1832	918	756	796	800	611	688	602	680	694	719	673	683	598
2457	1846	919	757	798	801	611	689	602	681	695	721	674	684	599
2461	1860	919	759	798	802	611	690	604	681	695	721	675	684	604
2463	1882	919	759	799	802	612	690	604	682	696	723	675	684	606
2487	1887	920	760	799	803	612	692	605	683	696	724	676	685	606
2497	1896	921	760	800	803	612	693	605	683	697	724	676	685	606
2499	1902	922	760	800	803	612	693	605	684	697	724	677	685	607
2501	1944	924	761	800	806	613	693	605	684	698	724	677	686	608
2506	1947	924	761	802	807	613	693	605	684	700	725	678	688	610
2508	1958	924	763	803	808	613	693	606	686	700	726	678	688	612
2509	1964	924	764	803	809	613	694	607	688	701	726	679	688	613
2509	1981	927	764	803	810	614	694	607	688	701	727	680	688	613
2513	1983	927	765	807	811	614	694	607	688	702	727	680	690	614
2516	1993	929	766	808	811	615	694	607	688	702	728	680	691	615
2522	1994	931	766	809	811	615	695	607	689	703	729	681	691	617
2524	2004	931	767	810	812	615	695	608	689	703	730	681	692	619
2530	2008	933	767	811	812	615	696	608	690	703	730	682	693	620
2533	2015	933	767	812	813	616	696	608	692	704	731	682	693	623
2534	2019	933	768	813	813	617	696	609	693	704	731	682	693	623
2535	2036	934	768	813	815	617	696	609	693	704	731	683	693	623
2540	2037	936	768	813	816	618	697	610	693	704	731	683	694	624
2541	2038	937	769	815	816	619	697	610	693	705	732	683	694	625
2544	2054	938	769	815	817	619	697	610	694	705	732	684	694	627
2553	2062	938	773	816	817	619	697	610	694	705	733	684	695	628
2560	2064	938	775	816	819	620	697	610	694	705	734	684	696	629
2562	2069	942	776	817	819	620	698	611	695	705	735	684	696	632
2564	2072	943	776	817	820	620	699	611	696	706	737	685	697	634
2565	2078	945	777	819	820	620	700	611	697	707	737	685	697	636
2569	2088	949	778	819	822	621	700	611	697	707	737	686	697	638
2572	2090	953	778	820	823	621	700	612	697	708	738	687	697	639
2577	2108	954	778	820	823	621	700	612	698	708	738	688	698	640
2582	2115	954	778	822	823	621	700	612	698	708	738	688	698	642
2585	2120	955	778	823	824	622	701	612	700	709	739	688	698	644
2585	2125	959	779	823	824	622	703	612	702	710	739	688	700	644
2601	2128	960	780	823	825	623	703	613	703	710	740	688	701	644
2606	2140	961	781	824	825	623	703	613	703	710	740	688	702	645
2619	2141	962	781	824	825	624	704	613	704	711	740	689	702	646
2626	2145	963	781	825	826	624	704	613	704	711	741	689	703	646
2633	2153	964	783	825	828	625	705	614	705	711	742	690	703	648
2636	2159	964	783	825	828	626	705	614	705	713	742	692	704	648
2636	2160	965	783	826	828	626	705	614	705	713	742	693	704	649
2641	2162	967	785	828	828	626	705	615	706	713	743	693	704	649
2656	2171	968	786	828	829	627	705	615	706	714	744	694	705	649
2657	2192	969	788	828	830	628	706	615	707	714	744	694	705	650
2659	2194	970	788	828	830	629	706	615	708	714	744	694	705	650
2667	2204	973	789	829	831	629	706	616	708	714	745	695	706	651
2669	2206	974	789	830	831	629	706	617	708	715	745	696	706	651
2677	2213	975	789	830	832	629	707	617	710	715	747	696	707	653
2678	2226	979	794	831	832	629	707	618	710	716	747	697	707	655
2679	2233	987	798	831	834	629	708	619	710	716	748	697	708	657
2683	2241	990	799	832	834	629	708	619	711	716	748	698	708	661
2687	2245	990	799	832	835	630	710	619	711	718	749	698	710	663
2692	2246	994	800	834	835	630	711	620	713	719	749	698	711	663
2696	2252	998	800	834	835	630	711	620	713	719	749	698	711	667
2702	2256	1001	805	835	836	630	712	620	713	719	749	700	711	668
2711	2262	1002	805	835	836	630	713	620	715	719	750	700	712	682
2720	2269	1005	805	835	836	631	713	621	716	721	751	702	713	682
2727	2274	1007	810	836	837	631	715	621	716	722	751	703	714	684
2742	2274	1007	812	836	837	631	715	621	716	724	751	703	714	686
2743	2276	1008	812	836	838	632	715	621	717	724	751	703	715	688
2746	2283	1011	813	837	838	633	715	622	719	728	751	704	715	689
2747	2286	1012	814	837	839	633	716	622	719	730	752	704	716	690
2755	2296	1014	814	838	839	634	716	623	719	730	752	705	716	691
2756	2297	1015	817	838	839	634	716	623	724	730	753	705	717	692
2766	2301	1017	817	839	839	635	716	624	724	730	755	705	719	694
2771	2303	1019	818	839	840	635	719	624	725	731	757	706	719	695
2779	2304	1026	819	839	841	636	719	625	725	732	759	707	719	697
2787	2304	1032	819	839	841	636	719	626	729	732	760	707	719	701
2789	2328	1035	819	840	841	636	719	626	730	733	760	708	723	701
2801	2329	1044	819	841	841	636	721	626	730	734	760	708	724	705
2804	2334	1046	820	841	843	636	723	627	730	734	764	708	724	705
2805	2353	1049	822	841	843	636	724	628	731	735	764	708	729	706
2807	2354	1055	823	841	844	637	724	629	732	736	764	709	729	707
2815	2357	1057	823	843	845	637	724	629	732	736	765	710	730	707
2822	2381	1061	823	843	845	637	724	629	735	736	767	710	730	708
2824	2386	1061	824	844	845	638	725	629	737	737	768	711	730	708
2825	2389	1063	824	845	846	638	726	629	737	738	768	711	731	709
2829	2389	1064	824	845	846	639	727	629	740	740	768	711	732	711
2834	2390	1066	825	845	848	640	727	629	740	740	769	711	732	711
2836	2390	1076	826	846	848	640	729	630	741	740	770	711	732	712
2844	2401	1078	827	846	849	641	730	630	742	741	771	711	733	717
2847	2410	1082	829	846	850	641	730	630	744	741	772	712	735	719
2849	2418	1091	829	848	850	641	731	630	748	742	773	713	735	719
2855	2419	1101	830	848	851	641	731	630	752	742	773	713	735	719
2860	2419	1105	831	849	853	642	731	631	753	742	774	714	736	723
2873	2420	1108	832	849	855	642	732	631	755	744	774	714	737	724
2874	2421	1111	832	850	855	642	732	631	758	747	774	715	737	724
2880	2421	1113	834	850	855	644	733	632	764	748	775	715	738	725
2884	2432	1118	834	851	856	644	735	633	765	748	775	715	738	727
2888	2450	1125	838	851	856	645	737	633	766	750	775	716	739	728
2895	2459	1125	839	853	858	648	737	634	767	751	777	716	739	728
2899	2460	1126	840	853	859	648	738	634	769	751	777	719	739	728
2901	2462	1128	843	855	859	649	738	635	772	751	777	719	739	729
2908	2469	1131	845	855	860	649	738	635	774	753	777	719	740	730
2914	2476	1132	845	855	860	650	739	636	774	753	779	724	740	730
2950	2478	1133	846	855	860	650	739	636	778	754	779	724	741	730
2951	2495	1134	846	855	861	650	740	636	779	755	780	727	742	731
2955	2511	1137	848	856	861	651	740	636	781	755	781	729	742	731
2957	2512	1139	849	856	861	652	740	636	793	757	782	730	743	731
2970	2521	1145	849	856	862	652	741	636	795	757	782	730	744	732
2970	2525	1149	850	856	862	652	742	637	798	760	784	731	745	732
2974	2526	1156	850	858	862	653	742	637	799	760	785	731	748	732
2975	2533	1159	850	858	863	653	742	637	800	764	785	731	751	733
2978	2534	1165	851	859	866	653	743	638	800	764	786	732	753	734
2998	2535	1169	852	859	866	654	744	638	806	765	787	733	754	735
3006	2556	1172	856	859	867	655	744	638	812	766	787	735	755	736
3015	2562	1177	859	859	867	655	744	639	814	766	793	735	756	736
3017	2572	1178	865	860	867	655	745	640	815	767	793	737	757	736
3023	2574	1181	867	860	867	655	745	640	818	770	793	738	758	737
3033	2575	1185	869	860	869	657	747	640	820	770	794	738	759	738
3049	2575	1187	870	860	869	657	748	641	831	770	795	739	760	740
3051	2577	1191	873	860	870	657	748	641	832	771	795	739	763	740
3053	2583	1195	877	860	870	657	749	641	841	772	796	739	763	740
3065	2588	1197	884	861	871	657	749	641	841	772	797	740	765	740
3066	2601	1208	886	861	872	657	749	642	841	774	797	740	765	741
3072	2601	1208	890	861	874	657	750	642	842	774	797	740	766	742
3109	2615	1212	892	861	874	657	751	642	843	775	799	742	766	742
3114	2621	1225	896	861	874	657	751	644	849	776	799	744	768	744
3135	2639	1247	899	862	875	658	751	644	851	776	799	744	772	744
3154	2640	1249	901	862	876	658	752	645	853	777	800	745	772	746
3170	2640	1252	901	862	876	660	752	648	854	778	800	747	774	747
3176	2647	1257	902	862	876	660	753	648	854	778	802	748	774	748
3196	2650	1258	903	862	877	662	755	649	855	779	802	749	774	753
3200	2654	1267	903	862	878	662	757	649	858	780	802	749	778	754
3203	2663	1270	903	863	879	663	760	650	859	780	804	749	779	754
3210	2675	1276	904	863	879	664	760	650	872	780	805	753	779	754
3223	2682	1278	906	866	881	664	764	650	877	781	806	753	780	755
3243	2703	1286	906	866	882	664	764	651	879	784	809	755	782	757
3250	2703	1306	909	866	882	667	764	652	881	785	810	756	783	758
3253	2703	1317	912	866	884	667	765	652	881	785	810	759	784	759
3269	2708	1325	912	867	884	668	768	652	886	785	811	760	784	760
3272	2709	1340	915	867	885	669	769	653	888	786	813	761	785	761
3280	2712	1365	922	867	886	669	770	653	889	787	814	761	787	761
3326	2714	1366	923	867	886	670	773	653	890	788	815	762	789	762
3330	2721	1389	927	867	886	670	773	654	895	790	816	763	790	764
3355	2733	1406	928	867	886	671	774	655	896	792	816	763	792	765
3391	2736	1419	931	869	887	671	774	655	903	792	816	764	793	765
3427	2739	1422	938	869	887	672	774	655	933	792	816	765	793	765
3449	2744	1432	940	869	888	673	775	655	943	793	817	767	793	766
3470	2746	1435	947	870	888	673	775	657	956	795	819	768	794	767
3489	2756	1441	947	870	888	676	777	657	968	795	819	769	795	771
3541	2766	1447	954	870	890	677	777	657	976	797	820	769	798	774
3544	2771	1459	954	871	892	677	777	657	1002	799	820	772	799	775
3585	2779	1461	955	872	893	678	779	657	1030	801	821	774	799	775
3617	2787	1469	956	872	894	679	779	657	1031	801	823	777	803	776
3683	2789	1482	958	874	894	680	780	657	1053	802	823	777	804	777
3801	2801	1499	964	874	896	681	781	657	1069	802	826	778	804	777
3897	2804	1511	967	874	896	681	782	657	1076	803	827	778	807	779
4088	2815	1537	976	874	896	682	782	658	1095	804	827	779	808	779
4109	2822	1584	977	874	896	683	784	658	1115	806	828	782	809	780
4118	2825	1607	982	875	898	683	785	660	1122	806	828	785	811	781
4123	2834	1620	983	876	898	684	785	660	1133	806	828	788	811	782
4145	2836	1622	988	876	902	684	786	662	1145	809	828	789	812	786
4150	2847	1634	989	876	906	684	787	662	1147	812	831	792	816	792
4162	2849	1640	999	876	907	686	787	662	1151	812	832	792	816	793
4169	2855	1642	1013	876	913	688	793	663	1159	813	833	793	817	793
4173	2860	1643	1034	877	916	688	793	664	1182	816	834	794	817	794
4204	2873	1647	1044	877	931	688	795	664	1191	816	834	795	818	795
4251	2874	1680	1044	878	933	688	795	664	1215	817	835	798	818	795
4330	2880	1686	1054	878	935	690	796	667	1234	818	835	799	818	796
4349	2884	1690	1080	879	942	692	797	667	1278	818	837	799	819	798
4380	2888	1698	1098	879	943	693	797	668	1335	819	838	800	820	799
4389	2895	1702	1098	879	945	693	799	669	1413	819	840	804	820	801
4415	2908	1703	1106	881	950	694	799	669	1467	820	841	805	823	801
4421	2911	1710	1111	881	951	694	799	670	1508	820	841	805	823	801
4449	2919	1726	1122	881	954	695	800	670	1605	822	842	806	827	802
4450	2951	1756	1122	882	954	696	800	671	1609	823	843	807	829	804
4526	2955	1759	1124	882	960	697	802	671	1610	824	843	808	829	805
4555	2970	1780	1130	882	966	697	802	671	1621	825	844	808	830	806
4572	2970	1809	1151	882	967	698	802	672	1646	825	844	810	830	806
4608	2974	1814	1156	884	974	700	804	673	1659	826	844	810	831	811
4628	2978	1822	1164	884	979	703	805	673	1665	827	845	810	833	815
4629	2998	1828	1198	884	980	703	806	674	1676	828	846	810	835	817
4714	3006	1832	1209	884	983	704	809	676	1725	829	846	814	836	818
4762	3017	1846	1234	885	987	704	810	677	1734	831	846	816	836	819
4768	3023	1860	1374	886	994	705	810	677	1769	831	846	819	838	820
4785	3049	1882	1405	886	1002	705	811	678	1810	832	847	820	840	820
5102	3051	1887	1478	886	1003	705	814	679	1903	832	849	821	840	823
5436	3053	1892	1530	886	1020	706	815	680	1963	833	850	822	841	825
5484	3065	1896	1532	886	1026	708	816	680	2065	833	851	823	842	827
5499	3066	1902	1590	886	1045	708	816	681	2090	834	852	823	843	827
5519	3109	1944	1876	886	1076	710	816	681	2214	835	852	826	843	827
5546	3135	1947	1895	886	1112	711	817	682	2236	837	853	827	846	830
5715	3170	1948	2223	887	1276	711	819	682	2450	837	853	830	847	831
5734	3200	1958	2287	887	1457	713	820	683	2458	837	854	831	849	831
5789	3203	1964	2543	887	2134	715	820	683	2531	837	855	834	851	832
6003	3210	1981	2589	887	2508	716	821	684	2640	839	856	835	852	837
6075	3223	1983	2989	888	2916	716	823	684	2647	839	856	835	854	839
6512	3243	1993	3452	888	3134	719	826	684	2711	841	856	835	854	841
8428	3250	1994	3468	888	3980	719	827	686	2865	841	857	835	854	843
8670	3253	2001	4738	888	4567	719	827	688	2916	843	858	835	856	843
8786	3269	2003	4809	888	4657	724	828	688	2927	843	858	836	860	845
	3280	2004		888		724	828	688	2937	845	859	837	860	845
	3326	2008		890		730	828	688	3000	845	859	838	861	846
	3330	2015		890		730	831	690	3000	847	860	840	863	847
	3391	2019		892		731	832	690	3293	848	860	840	865	849
	3449	2036		892		732	833	692	3390	849	862	841	869	849
	3489	2037		893		735	834	693	3592	850	862	841	869	849
	3544	2038		893		737	835	693	4123	851	863	841	869	850
	3585	2054		894		740	835	694	4467	852	864	843	869	854
	3656	2062		894		740	837	694		855	865	843	869	855
	3703	2064		894		742	838	695		855	867	845	869	857
	3768	2069		896		744	841	696		856	869	847	869	858
	3855	2072		897		753	841	697		857	869	847	871	859
	3862	2078		898		755	842	697		857	870	848	877	859
	3899	2088		898		765	843	698		862	871	849	879	863
	3985	2090		898		774	844	700		864	872	851	880	864
	4011	2108		898		779	844	703		866	872	853	881	864
	4054	2115		903		793	845	703		867	876	854	881	867
	4132	2120		905		795	846	703		868	876	854	883	868
	4169	2125		907		799	846	704		870	877	855	886	869
	4196	2128		911		820	847	704		871	878	858	887	872
	4352	2140		963		841	849	705		871	879	860	887	877
	4417	2141		986		843	850	705		871	879	863	888	878
	4418	2145		994		849	852	705		874	880	867	888	878
	4475	2150		994		881	852	706		875	886	867	889	878
	4584	2153		995		888	853	707		875	886	868	889	881
	4601	2159		1002		890	853	708		876	888	869	890	885
	4784	2160		1003		907	854	708		877	888	873	890	887
	5274	2162		1027		994	855	710		878	888	874	890	887
	5578	2171		1040		994	856	711		878	890	874	892	888
	5678	2192		1045		1002	856	711		880	891	874	894	888
	5698	2194		1053		1003	856	711		880	893	875	895	889
	5732	2204		1064		1040	857	713		881	894	876	895	890
	5745	2204		1065		1045	858	715		883	895	876	896	891
	5754	2206		1076		1053	858	716		884	897	877	907	892
	5787	2213		1084		1076	859	716		885	898	879	994	897
	5792	2226		1112		1112	860	719		885	898	880	1069	964
	5899	2233		1133		1133	860	719		888	903	881	1075	994
	5973	2241		1182		1182	862	719		888	961	884	1083	1093
	6250	2245		1206		1197	862	724		888	962	886	1218	1143
	6350	2246		1216		1206	863	724		888	987	887	1327	1196
		2252		1229		1215	867	730		890	994	888	1366	1284
		2256		1257		1216	869	730		890	1002	890	1600	1344
		2262		1278		1218	869	730		892	1003	895	1653	1479
		2269		1329		1229	870	731		894	1025	895	1701	1572
		2274		1404		1253	871	732		894	1040	896	1881	1644
		2274		1516		1257	877	735		900	1053	896	1929	1706
		2276		1574		1272	878	736		900	1060	897	2067	1838
		2283		1709		1278	879	737		903	1073	898	2151	1959
		2286		1769		1282	880	738		905	1097	898	2247	2139
		2289		1810		1329	888	740		906	1107	898	2312	2260
		2296		1870		1391	888	740		919	1133	899	2333	2368
		2297		1935		1404	888	742		924	1133	909	2432	2483
		2301		1976		1462	890	744		930	1182	941	2439	2508
		2303		2053		1516	891	753		934	1206	952	2463	2856
		2304		2065		1570	893	755		956	1215	959	2481	2867
		2304		2091		1574	894	760		957	1218	966	2504	2951
		2328		2139		1602	895	765		963	1229	971	2596	3370
		2329		2151		1656	897	766		968	1253	989	2657	3738
		2332		2236		1688	898	770		968	1272	1178	2776	4365
		2334		2247		1709	898	772		973	1282	1194	2837	4789
		2353		2260		1764	903	774		986	1294	1310	2923	5192
		2354		2333		1769	905	775		988	1329	1522	2944	5394
		2357		2434		1787	911	776		994	1391	1570	3068	5514
		2381		2439		1810	963	778		997	1462	1574	3146	5543
		2386		2440		1858	986	779		1002	1477	1627	3241	5732
		2389		2483		1870	995	780		1027	1496	1656	3533	5856
		2389		2508		1935	1027	785		1053	1570	1700	3623
		2390		2531		1935	1064	792		1084	1574	1709	3735
		2390		2640		1982	1065	793		1112	1656	1769	3766
		2401		2916		2053	1084	795		1197	1688	1787	3859
		2402		3134		2061	1201	799		1201	1764	1807	4345
		2410		3293		2065	1962	812		1218	1769	1810	4354
		2418		3454		2067	2065	820		1229	1810	1837	4528
		2419		3675		2091	2139	822		1257	1858	1870	4582
		2419				2134	2190	826		1272	1935	1879	4585
		2420				2139	2280	834		1282	1935	1935	4620
		2421				2151	2360	837		1462	2053	1982	4625
		2421				2236	2439	839		1570	2061	2053	4849
		2432				2247	2450	839		1574	2067	2061	4912
		2437				2260	2460	841		1656	2091	2065
		2450				2333	2508	843		1688	2139	2091
		2459				2434	2531	843		1709	2150	2134
		2460				2439	2694	845		1787	2236	2151
		2462				2439	3096	848		1858	2247	2166
		2469				2439	3199	849		1870	2296	2236
		2476				2440	3269	850		1935	2333	2260
		2478				2450	3322	856		1962	2434	2304
		2495				2458	3352	868		2053	2439	2333
		2511				2483	3535	875		2065	2439	2434
		2512				2508	3642	878		2067	2439	2439
		2521				2531	3741	881		2139	2440	2483
		2525				2640	3781	885		2190	2450	2531
		2526				2916	3952	885		2236	2458	2576
		2533				3134	4123	888		2434	2462	2597
		2534				3293	4187	890		2439	2468	2640
		2535				4123	4367	903		2450	2483	2870
		2541				4367	4375	943		2458	2508	2883
		2556				4375	4467	956		2483	2531	2916
		2562				4467	4470	968		2508	2627	3036
		2572				5234	4479	994		3199	2640	3134
		2574					4509	1002		3322	2723	3293
		2575					4658	1030		3535	2957	3310
		2575					4938	1031		3741	3033	3329
		2577					5122	1053		3952	3317	3492
		2583					5187	1076		4375	4032	3677
		2588					5234	1079		4470	4115	3699
		2601					5248	1095			4378	3820
		2601					5323	1115			4438	4365
		2615					5353	1122			4726	4514
		2621					5392	1123			5000	4618
		2623					5428	1133				4719
		2637						1145				4877
		2639						1147				4891
		2640						1159				5440
		2640						1176				5517
		2647						1182				5631
		2650						1191
		2654						1196
		2663						1215
		2670						1278
		2675						1329
		2682						1462
		2703						1621
		2703						1659
		2703						1769
		2708						1810
		2709						2065
		2712						2214
		2714						2236
		2721						2450
		2733						2458
		2736						2531
		2739						2640
		2744						2916
		2746						2937
		2756						3000
		2759						3000
		2766						3293
		2771						3390
		2779						3592
		2787						4123
		2789						4467
		2801
		2804
		2815
		2822
		2825
		2834
		2836
		2847
		2849
		2855
		2860
		2873
		2874
		2880
		2884
		2888
		2895
		2905
		2908
		2911
		2919
		2951
		2955
		2970
		2970
		2972
		2974
		2978
		2998
		3006
		3017
		3023
		3049
		3051
		3053
		3063
		3065
		3066
		3081
		3109
		3135
		3148
		3159
		3166
		3170
		3200
		3203
		3210
		3223
		3224
		3242
		3243
		3250
		3253
		3269
		3280
		3315
		3326
		3330
		3341
		3382
		3391
		3397
		3449
		3474
		3476
		3488
		3489
		3500
		3514
		3544
		3565
		3585
		3656
		3703
		3768
		3855
		3862
		3899
		3985
		4011
		4054
		4132
		4169
		4196
		4352
		4417
		4418
		4475
		4584
		4601
		4784
		5274
		5578
		5678
		5698
		5732
		5745
		5754
		5787
		5792
		5899
		5973
		6250
		6350
