# Supplementary material for: Bordetella parapertussis Circumvents Neutrophil Extracellular Bactericidal Mechanisms
Source: PLoS One. 2017 Jan 17;12(1):e0169936. doi: 10.1371/journal.pone.0169936 (PMC5240980; doi:10.1371/journal.pone.0169936)
Supplement: S5 Data — (XLSX) [file pone.0169936.s005.xlsx]

## Sheet: FIG 5
S5 Data. Raw data of Figure 5
t (min)	Medium1	Medium2	Medium3	PMA1	PMA2	PMA3	Bpp 1	Bpp2	Bpp3	Bpp Δwbm1	Bpp Δwbm2	Bpp Δwbm 3
0	88	90	106	10	98	21	13	23	10	20	32	21
5	100	120	123	797	801	760	18	20	15	50	65	48
10	107	110	105	1446	1358	1395	20	19	24	188	201	179
15	117	122	131	1915	1943	1897	18	23	23	302	312	302
20	128	98	123	3000	3200	2987	18	29	25	765	798	798
25	120	100	98	3857	3798	3947	21	27	34	912	968	901
30	137	123	108	4000	4098	4100	25	34	32	803	799	806
35	136	124	105	3891	3900	3900	51	52	49	880	900	884
40	121	128	104	3621	3721	3543	94	102	78	835	845	803
45	115	116	121	3150	2980	3021	70	70	98	796	801	790
50	99	108	126	2645	2700	2689	69	68	73	511	654	605
55	89	98	128	2150	2724	2076	77	71	87	419	403	432
60	102	109	102	1700	1671	1645	89	98	81	400	378	398
70	121	106	88	1458	1521	1500	109	120	99	320	314	318
80	102	121	102	968	1002	976	122	128	118	150	149	137
90	88	98	121	739	698	750	168	156	159	100	123	101
100	83	95	132	585	602	590	186	186	175	86	100	95
110	91	92	105	418	410	420	203	205	234	96	121	93
120	86	106	114	204	250	197	218	217	242	96	98	89
130	96	113	109	142	121	150	228	245	231	110	123	107
140	107	112	112	97	100	106	254	261	269	115	112	116
150	110	118	113	62	89	78	260	254	259	127	110	118
160	108	122	109	49	60	53	238	243	235	111	99	123
170	127	118	123	34	45	23	200	212	216	101	102	105
180	108	98	109	26	21	20	109	106	108	120	114	109
190	150	120	127	18	16	16	105	102	100	110	121	111
200	120	131	119	16	16	15	100	99	121	108	109	112
210	150	109	112	13	15	12	99	78	87	127	115	120
220	107	122	117	12	11	12	98	117	86	127	118	107
230	128	103	118	11	9	9	110	98	89	108	109	108
240	141	104	120	8	6	8	120	100	98	100	105	99
