# Supplementary material for: Bordetella parapertussis Circumvents Neutrophil Extracellular Bactericidal Mechanisms
Source: PLoS One. 2017 Jan 17;12(1):e0169936. doi: 10.1371/journal.pone.0169936 (PMC5240980; doi:10.1371/journal.pone.0169936)
Supplement: S6 Data — (XLSX) [file pone.0169936.s006.xlsx]

## Sheet: Hoja1
S6 Data. Raw data of Figure 6
Individual nuclear area of neutrophils stained with propidium iodide
Medium 1	Medium 2	Medium 3	PMA 1	PMA 2	PMA 3	DPI +PMA 1	DPI +PMA 2	DPI +PMA 3	Bvg+ Bpp + PMA 1	Bvg+ Bpp + PMA 2	Bvg+ Bpp + PMA 3	Bvg- Bpp + PMA 1	Bvg- Bpp + PMA 2	Bvg- Bpp + PMA 3	FK Bpp + PMA 1	FK Bpp + PMA 2	FK Bpp + PMA 3
512	520	502	500	506	501	501	500	500	500	500	500	511	278	500	500	500	500
516	522	504	506	508	503	502	501	500	501	501	501	522	516	500	500	504	503
516	523	515	507	510	503	505	501	501	501	501	501	526	517	503	500	507	504
518	526	519	507	512	504	513	501	501	502	501	501	531	520	509	501	509	504
520	531	520	509	521	506	523	502	502	502	501	502	531	526	522	501	512	504
520	531	520	510	523	506	523	502	504	503	502	503	532	527	532	501	513	505
523	543	522	510	525	508	523	504	504	503	503	503	546	531	535	501	513	507
523	546	523	513	526	510	526	504	504	503	504	504	567	533	538	501	513	507
523	553	523	516	526	511	528	504	504	503	504	504	573	557	539	502	513	509
526	561	523	516	527	512	529	504	505	504	505	505	574	559	539	502	514	510
526	565	526	517	540	517	531	504	507	504	505	507	574	564	544	502	514	511
526	567	526	520	541	518	531	505	507	504	507	507	574	564	559	503	514	512
526	573	531	521	542	521	533	505	507	504	507	508	578	569	563	504	514	513
530	573	531	531	550	522	538	507	508	504	508	508	580	570	575	504	514	513
531	575	534	531	558	529	540	507	509	506	508	508	581	571	576	504	514	513
531	576	535	544	562	535	541	508	510	507	508	509	582	576	581	504	516	513
531	579	543	547	566	537	545	509	512	507	509	509	582	579	584	505	517	518
531	579	551	547	568	537	546	512	513	507	509	509	589	580	586	505	518	520
532	581	553	547	568	541	547	512	513	507	509	510	591	581	587	505	519	523
545	587	561	548	570	543	549	513	513	507	509	510	592	587	592	505	520	523
545	589	565	553	571	544	549	513	514	508	509	511	593	590	600	505	520	523
546	589	572	553	572	550	550	513	517	508	510	511	594	592	600	506	521	526
547	591	573	553	574	552	563	513	519	510	510	511	595	595	602	506	521	529
547	591	575	554	575	553	569	514	519	510	510	511	598	600	616	506	522	529
549	593	576	556	579	553	569	519	520	510	511	511	598	601	623	506	526	531
549	593	576	563	581	559	575	520	520	512	511	512	599	603	624	506	527	531
550	593	578	563	581	565	577	520	520	512	511	512	600	603	626	510	528	534
553	594	579	564	581	566	581	520	521	512	511	513	602	606	630	511	538	535
554	596	579	565	583	576	582	521	521	512	511	513	607	607	638	512	538	536
554	596	581	567	587	577	589	521	521	513	512	514	609	608	639	512	540	536
556	596	601	568	588	577	597	521	523	513	512	515	611	608	639	512	541	538
558	598	602	572	598	578	598	523	524	513	513	515	611	611	642	513	542	542
559	600	602	572	600	579	599	523	526	513	513	516	612	617	645	513	542	543
562	600	602	573	601	582	601	524	526	514	513	517	616	620	648	513	543	547
565	601	605	574	604	584	602	527	527	515	514	517	617	621	660	513	543	547
567	602	605	575	604	586	603	527	527	515	514	517	619	622	667	513	544	547
568	602	607	577	606	586	604	528	528	516	515	518	620	623	669	514	544	548
569	603	609	580	612	587	604	530	530	517	515	518	622	624	671	514	545	553
571	605	611	580	612	587	604	531	531	517	515	518	623	625	676	514	545	555
573	606	612	581	614	592	605	531	531	518	515	519	623	629	676	515	547	558
575	607	617	581	614	593	605	536	531	518	515	519	623	630	680	515	548	559
575	607	620	582	615	599	605	538	531	518	516	519	625	632	682	516	551	560
575	607	620	584	616	599	606	538	532	519	517	519	627	635	685	516	553	563
576	607	620	586	617	599	607	538	536	520	517	520	633	640	686	517	553	568
576	608	621	589	617	600	607	539	538	520	517	520	634	641	686	517	555	570
576	609	623	590	623	600	608	540	538	521	518	521	635	645	691	517	557	571
577	609	623	595	624	602	608	541	538	521	518	521	640	648	696	517	557	571
578	610	624	596	624	602	609	541	538	522	519	522	641	649	702	517	557	579
580	610	624	596	625	604	610	543	539	522	519	522	641	650	704	517	559	589
583	611	625	597	627	604	610	544	540	523	519	522	641	650	708	518	560	589
585	611	625	597	627	611	611	544	541	523	520	523	645	650	709	519	560	590
586	612	627	597	628	620	611	545	543	523	521	523	645	652	710	520	561	591
588	612	627	598	632	627	612	546	544	524	522	523	652	653	710	520	563	594
589	613	627	601	634	628	612	546	544	524	522	523	653	657	710	520	569	597
589	613	628	601	635	631	613	547	545	524	523	523	654	660	711	520	569	600
591	613	628	602	636	635	613	549	547	525	523	523	660	660	712	520	570	605
592	613	628	602	638	636	615	549	549	525	523	524	660	661	712	520	574	605
592	614	629	603	639	636	616	549	549	526	523	524	666	662	713	521	574	605
594	615	629	603	640	638	617	550	550	526	523	524	669	662	714	521	574	605
595	615	629	608	641	641	617	550	550	526	524	524	669	665	715	521	574	609
595	615	629	608	642	642	617	550	550	527	524	525	670	666	715	522	575	616
596	615	630	609	644	646	617	551	551	527	524	525	688	666	715	522	575	618
597	615	630	611	644	650	619	551	551	528	525	525	691	668	717	522	575	618
597	617	631	611	645	650	620	554	552	528	526	525	692	669	718	523	576	618
597	617	631	612	645	652	620	557	554	528	526	526	694	671	718	523	577	622
598	617	632	613	646	654	620	560	554	529	526	526	698	674	719	523	577	623
598	617	632	613	647	656	620	560	557	530	526	526	703	675	720	523	580	624
600	618	635	615	647	656	620	562	557	530	526	526	703	677	720	523	580	630
601	619	642	616	647	659	620	562	559	531	527	526	703	678	720	524	581	630
601	620	643	618	648	661	621	562	560	531	527	526	708	678	720	524	581	631
602	620	645	618	649	661	621	564	561	531	527	527	708	681	721	525	583	631
603	621	647	618	651	666	621	564	562	531	528	527	709	682	722	525	583	632
603	621	648	621	651	666	623	565	562	533	528	527	709	683	723	526	583	633
604	621	649	621	651	670	623	567	564	533	528	528	710	685	723	526	583	634
605	622	649	621	653	674	623	567	564	533	529	528	712	689	724	526	583	635
606	622	649	621	653	677	623	567	565	535	529	528	713	690	725	526	583	637
606	623	650	622	653	680	624	568	565	535	529	529	717	691	725	526	584	639
607	623	651	622	654	692	625	569	567	535	529	529	723	692	725	527	584	640
608	623	651	623	654	693	625	569	567	535	530	529	724	692	727	529	586	641
610	623	651	623	654	696	625	570	567	536	530	529	725	694	728	529	589	642
610	625	651	624	655	698	626	571	568	536	530	530	726	694	730	529	590	648
611	625	651	625	656	701	627	572	569	536	531	530	731	697	730	531	590	649
611	625	651	625	657	702	627	573	569	536	531	530	737	698	732	531	591	654
612	626	653	626	658	706	628	574	569	537	531	531	738	699	732	531	593	654
614	626	654	626	660	706	628	575	569	537	531	531	739	700	732	531	595	655
616	627	654	627	662	707	628	575	570	538	531	531	741	701	733	531	595	660
616	627	654	627	663	707	628	577	572	540	531	531	743	701	733	531	596	661
617	627	654	628	664	707	628	577	574	540	531	531	743	702	733	531	597	662
617	628	654	628	665	708	629	578	575	540	532	531	744	702	733	531	600	666
617	628	655	628	665	709	629	579	575	541	532	531	744	703	733	531	603	666
618	628	655	629	667	710	630	579	577	541	533	531	745	704	734	531	606	669
619	628	655	629	667	711	630	579	577	541	534	532	747	704	734	531	607	671
619	628	658	631	670	711	630	583	578	542	534	532	749	706	734	531	607	671
620	629	658	632	673	712	632	584	579	542	534	532	751	706	735	531	608	673
620	629	660	633	675	713	632	585	579	542	535	533	751	708	735	534	609	676
621	629	660	633	676	714	633	585	581	543	535	533	752	709	735	534	610	678
621	629	660	634	677	715	635	585	583	543	535	534	752	710	736	537	610	680
623	630	660	635	678	715	635	585	584	544	535	534	755	710	738	538	610	684
623	631	661	635	679	717	637	586	585	544	535	534	758	712	739	538	610	686
623	631	661	636	679	717	637	586	585	544	535	534	759	712	740	538	611	688
624	632	661	638	680	717	638	588	585	546	536	535	760	713	741	538	611	689
625	632	661	638	680	717	638	588	585	546	536	535	762	714	741	538	617	690
625	633	662	638	680	717	639	589	586	546	536	535	763	715	741	538	618	692
625	633	662	638	682	718	640	589	586	546	537	535	763	715	741	538	619	693
626	633	663	639	682	719	640	589	588	546	537	535	763	717	741	538	620	694
627	634	663	640	682	719	641	589	588	546	537	535	764	718	742	539	621	697
627	635	663	640	683	719	642	590	589	547	537	535	765	718	742	540	621	700
628	636	664	640	684	719	642	590	589	547	537	536	765	719	745	540	621	702
628	638	664	641	684	720	644	592	589	548	537	536	766	720	746	540	621	705
629	639	665	642	685	721	644	592	589	548	537	536	767	720	746	541	623	706
630	639	665	643	686	721	645	593	590	548	537	537	768	720	746	545	625	708
630	640	665	643	688	721	645	594	590	549	537	537	768	720	747	545	625	709
630	641	666	643	688	723	648	595	592	549	538	537	769	721	748	546	625	711
632	641	667	644	688	724	649	596	593	550	538	537	769	722	750	546	627	711
633	642	668	644	689	724	649	596	594	550	539	537	769	725	750	546	628	716
634	642	668	645	689	726	650	596	595	550	539	537	774	727	751	546	629	719
634	642	668	645	689	728	651	596	596	550	539	537	778	728	753	547	631	724
637	642	669	646	690	729	651	598	596	551	539	537	780	730	753	547	633	729
638	643	669	646	691	729	652	598	596	552	539	537	783	730	754	550	635	730
638	643	669	647	691	730	652	598	596	553	540	537	783	732	754	550	635	735
639	646	669	647	691	730	652	599	598	553	540	538	789	732	755	556	636	736
639	647	669	647	692	732	653	599	598	553	541	538	792	732	756	560	637	747
639	648	670	650	695	732	654	601	598	554	542	539	796	733	756	562	638	747
640	649	670	650	696	732	654	601	599	554	543	539	796	733	758	562	639	747
640	649	671	650	696	733	654	602	599	555	543	542	796	733	759	565	641	747
640	649	671	650	697	734	654	602	601	555	543	544	796	734	760	567	642	749
640	650	672	650	697	735	654	602	601	556	543	545	797	734	760	567	643	750
641	651	672	650	699	736	654	602	602	557	544	548	798	734	760	567	644	751
641	651	673	651	700	736	656	603	602	557	544	548	799	735	761	569	644	752
641	651	673	651	700	737	656	605	602	557	544	549	801	735	762	569	645	753
641	651	673	652	700	737	657	605	602	558	545	551	802	735	762	572	647	754
642	651	673	653	701	737	657	605	603	558	546	555	805	738	763	573	648	757
642	651	674	653	701	738	657	605	604	558	546	558	810	739	764	573	650	759
643	653	674	654	701	738	657	605	605	559	546	559	812	740	765	573	651	760
644	654	675	654	701	738	657	606	605	560	546	561	814	741	766	573	651	764
644	654	676	655	702	738	657	606	605	560	547	561	815	741	766	573	653	772
644	654	676	655	705	740	657	607	605	561	548	567	816	741	767	576	655	774
645	654	676	655	706	741	658	607	606	561	549	569	817	741	769	578	655	777
645	654	677	657	707	742	659	608	606	561	549	569	819	742	770	579	656	778
647	654	680	658	707	742	659	611	607	562	549	570	819	745	770	579	656	786
647	655	680	658	709	743	659	611	607	562	549	570	820	746	771	580	657	786
648	655	681	659	710	746	659	611	608	562	549	571	823	746	771	584	658	793
648	655	681	659	711	746	660	612	610	563	550	571	823	746	772	587	660	796
649	657	682	659	711	746	662	612	610	564	550	572	824	747	772	587	661	804
651	658	682	661	712	746	663	612	611	564	550	573	827	748	772	589	666	805
651	658	682	662	714	747	663	613	611	565	550	576	829	750	773	589	670	805
651	659	682	663	715	747	664	613	611	565	550	576	830	750	774	589	672	805
652	660	682	663	715	747	665	613	612	566	551	576	832	753	774	598	672	809
653	660	683	664	717	747	665	614	612	566	551	578	834	753	775	598	674	809
654	660	684	664	717	747	666	615	612	566	551	579	837	754	775	598	675	810
654	660	684	665	717	748	666	615	613	566	551	581	846	755	776	598	675	812
654	661	684	665	717	748	666	617	613	566	551	581	847	756	776	599	676	812
654	661	685	665	717	749	667	617	613	567	551	582	852	756	776	605	677	812
655	661	685	666	718	749	668	617	614	567	552	587	852	758	777	605	678	812
655	661	686	667	719	750	669	617	614	567	552	590	854	761	778	638	678	813
656	661	687	667	719	751	670	618	615	567	553	590	856	762	779	638	679	814
656	662	687	668	719	751	671	618	615	567	554	591	866	763	779	639	680	817
657	662	688	669	719	752	671	619	616	568	554	592	869	764	780	641	681	817
657	663	689	670	721	752	672	620	617	568	555	593	880	765	780	641	687	818
658	663	689	670	721	752	673	620	617	568	555	594	885	767	780	650	687	819
659	663	690	671	723	752	673	620	617	569	555	595	886	769	781	657	688	819
659	663	690	672	724	752	675	622	617	569	555	599	887	770	782	664	689	820
660	664	693	672	726	752	675	623	617	569	555	601	889	771	782	666	690	820
660	664	693	673	729	752	675	623	618	570	555	601	894	772	783	667	691	821
661	664	693	673	730	752	676	623	618	570	555	602	898	772	784	673	691	822
661	665	693	673	730	755	676	624	618	571	556	604	906	772	785	675	692	823
661	665	693	674	732	755	677	625	619	571	556	608	908	774	785	676	693	823
664	665	695	675	732	756	677	625	620	571	556	608	917	774	785	678	693	823
665	666	695	676	733	756	678	625	620	571	556	609	918	775	787	682	694	824
666	666	695	676	734	756	683	626	620	572	557	609	923	776	787	692	694	824
666	667	696	676	735	757	683	627	620	573	557	609	928	776	787	693	694	827
666	667	697	676	736	757	684	627	621	573	557	610	933	776	787	701	697	827
667	668	697	678	736	759	686	627	622	573	557	610	933	777	787	704	697	827
667	668	697	678	737	760	687	627	623	574	557	611	939	778	788	709	697	830
668	668	698	679	737	760	688	628	623	575	557	611	943	779	789	720	697	830
668	669	698	679	737	760	688	628	623	575	557	614	945	779	789	720	698	832
669	669	701	679	738	760	688	628	624	575	558	617	953	780	790	723	699	833
669	669	701	682	738	760	688	629	625	576	558	617	954	780	790	729	699	833
669	669	701	682	738	763	688	629	625	577	558	619	956	780	791	732	700	834
669	669	702	682	738	764	689	629	625	579	558	619	960	781	791	733	700	834
670	670	702	682	740	765	689	630	626	579	559	620	962	782	792	743	701	835
671	670	702	682	741	765	694	631	627	579	559	622	965	785	792	749	704	836
671	671	702	684	742	766	695	632	627	579	559	623	966	785	792	752	705	836
672	671	703	686	743	766	695	633	627	580	559	624	971	787	792	756	706	838
672	672	703	686	746	767	695	633	628	581	559	624	971	787	793	756	706	839
674	672	703	687	747	767	696	634	628	581	559	626	978	787	793	757	706	839
675	673	704	687	747	768	696	634	628	582	559	629	981	788	794	761	708	839
675	673	704	687	747	771	697	634	629	583	560	630	982	789	796	765	708	841
676	673	704	688	747	771	697	634	632	583	560	630	983	789	797	767	708	843
676	673	704	688	748	772	697	635	633	584	560	630	989	790	798	790	709	845
676	674	705	689	748	772	697	635	633	584	561	633	989	790	798	792	709	845
677	674	705	690	749	773	698	635	634	584	561	633	991	791	798	793	710	848
678	675	706	690	749	773	698	637	634	584	561	634	993	791	800	796	711	849
678	676	707	690	750	773	699	638	634	584	561	637	995	792	800	809	712	850
678	676	707	691	751	774	700	640	635	585	562	639	996	792	801	836	713	853
679	677	707	692	751	776	700	640	635	585	562	639	1000	792	802	838	716	858
679	678	708	693	752	776	700	641	637	585	563	640	1005	792	802	840	717	860
679	680	708	694	752	776	701	642	638	586	563	641	1005	793	802	842	718	861
680	680	708	695	752	777	701	642	640	587	564	642	1005	793	803	846	718	862
681	681	708	697	752	778	701	642	640	587	565	645	1005	794	803	854	719	864
681	681	709	698	752	779	701	643	642	587	565	646	1006	796	806	860	720	865
681	682	709	698	752	780	702	644	642	587	565	646	1009	797	806	867	726	867
681	682	709	698	752	780	703	644	642	588	566	646	1011	798	808	867	726	867
682	682	709	701	755	780	703	645	643	588	566	646	1014	798	810	887	727	867
682	682	710	701	755	781	703	645	644	588	566	647	1015	800	810	896	728	867
682	682	710	702	756	783	703	646	644	588	566	647	1015	800	810	897	729	869
683	683	710	702	756	783	704	647	645	589	566	648	1016	801	811	897	731	871
683	684	710	702	757	784	705	647	645	590	567	648	1018	802	812	899	732	871
683	684	711	702	757	784	706	647	646	590	568	649	1029	802	815	944	733	872
684	684	711	704	759	786	707	647	647	590	568	649	1029	802	815	1051	733	872
684	685	711	705	760	787	708	647	647	590	568	649	1030	803	815	1056	733	876
685	685	711	705	760	789	708	647	647	591	568	649	1036	806	815	1098	733	877
685	686	712	705	760	789	709	648	647	591	569	650	1038	806	817	1100	734	878
685	687	712	705	765	789	709	649	647	591	569	650	1041	808	817	1112	735	878
686	687	712	707	765	789	709	649	648	591	569	650	1043	810	817	1122	735	878
686	688	713	707	766	790	710	650	649	594	570	651	1043	810	818	1123	737	881
687	689	713	707	766	791	710	650	649	594	570	651	1045	812	819	1123	741	884
687	689	713	708	767	791	710	651	650	594	570	652	1045	815	819	1153	745	886
687	690	713	708	772	792	713	651	650	594	570	652	1053	815	819	1155	746	889
688	690	713	709	772	792	713	651	651	594	570	652	1054	815	820	1165	746	890
688	693	713	709	773	793	716	651	651	595	570	653	1055	819	822	1187	749	895
688	693	714	710	773	793	716	651	651	595	570	653	1059	819	823	1227	750	897
689	693	714	710	774	793	717	652	652	596	571	653	1059	819	824	1230	751	897
689	693	714	710	776	793	719	652	652	596	571	653	1060	820	824	1313	753	899
689	693	715	710	776	795	719	653	654	596	571	654	1060	824	825	1385	756	900
690	695	715	710	777	796	720	654	655	597	571	654	1065	824	826	1399	761	908
690	695	715	711	778	797	720	654	655	597	571	655	1066	826	827	1409	763	940
692	696	715	711	779	799	721	655	655	597	571	655	1067	828	827	1480	765	953
693	697	716	711	780	802	722	655	657	598	571	655	1078	832	828	1588	765	975
694	697	716	711	780	802	723	655	657	598	573	655	1079	835	832	1609	766	991
694	698	716	712	780	804	723	657	658	599	575	656	1079	838	833	1636	769	994
694	698	717	712	781	805	724	658	658	599	575	656	1085	840	835	1670	770	1013
695	701	718	712	783	805	724	658	658	600	576	657	1087	841	835	1685	774	1021
696	701	719	714	783	806	724	658	659	600	576	657	1089	844	838	1701	775	1025
697	702	720	715	784	806	725	659	659	600	576	657	1089	845	839	1704	776	1034
697	702	721	717	784	807	726	659	659	601	576	657	1093	848	840	1709	778	1046
697	702	722	717	786	811	726	659	660	601	576	658	1096	848	840	1709	780	1059
698	702	722	718	787	813	728	660	662	602	576	658	1096	849	841	1709	780	1067
699	702	722	721	789	816	729	662	662	602	577	658	1098	850	844	1709	781	1076
699	703	722	722	789	817	729	662	664	602	577	658	1104	850	845	1712	786	1077
699	703	722	723	790	817	729	664	668	603	577	658	1109	853	845	1712	787	1097
701	704	722	724	791	817	730	664	669	603	578	659	1110	853	848	1730	787	1117
701	704	723	725	791	818	730	668	671	604	578	660	1118	856	848	1734	789	1125
701	704	724	725	793	821	731	669	671	605	578	660	1143	857	849	1739	790	1182
701	705	724	725	793	822	732	671	672	605	578	661	1150	858	849	1743	791	1305
701	705	725	726	793	823	733	671	674	605	578	661	1151	860	850	1770	792	1448
702	705	725	727	793	825	735	672	676	605	578	661	1165	861	850	1771	798	1546
702	706	726	729	795	826	735	674	677	606	579	661	1165	861	853	1773	801	1620
703	707	727	729	797	826	736	676	679	607	579	662	1166	861	853	1779	802	1639
703	707	727	729	799	826	736	677	679	607	579	663	1168	864	856	1780	804	1675
703	707	727	729	802	829	737	679	680	608	579	663	1174	865	857	1795	804	1733
704	708	728	730	802	832	737	680	683	608	580	663	1176	865	857	1796	805	1872
704	708	728	732	804	832	738	680	684	609	580	663	1185	866	858	1797	805	1874
704	708	728	732	805	833	738	681	685	609	580	663	1187	867	860	1801	809	1880
704	709	729	734	806	834	739	681	685	610	581	664	1190	871	861	1817	812	1894
705	709	729	736	806	834	739	682	685	610	581	664	1201	874	861	1820	812	1904
705	710	729	737	807	836	740	682	689	611	582	664	1202	875	861	1831	812	1919
706	710	729	738	811	836	740	683	689	611	582	664	1203	880	864	1845	813	1919
706	710	731	739	813	836	740	684	689	611	582	665	1232	883	865	1848	820	1924
706	711	731	741	816	838	741	685	690	611	583	666	1233	884	865	1854	822	1924
706	711	731	743	817	838	741	687	690	611	583	666	1237	885	865	1871	823	1942
707	711	731	743	818	839	741	687	691	611	583	667	1245	887	866	1874	827	1942
707	711	731	744	821	841	743	689	691	612	584	667	1264	888	867	1882	836	1963
707	712	732	745	823	841	743	689	692	613	584	667	1274	892	868	1885	839	1963
708	712	732	746	825	843	744	689	693	614	584	668	1274	892	871	1893	843	1967
708	713	733	746	826	845	745	690	694	614	584	668	1276	893	872	1900	853	1967
708	713	733	746	826	845	745	690	694	615	584	668	1289	893	874	1904	865	1975
709	713	733	747	826	847	745	691	695	615	585	669	1290	896	874	1905	867	1975
709	713	734	748	829	848	745	691	699	615	585	669	1295	903	875	1906	869	1988
709	714	734	748	833	849	747	692	701	617	586	669	1312	907	878	1922	872	1988
709	714	734	748	834	853	748	693	701	617	586	670	1335	909	878	1926	878	1999
710	714	735	748	836	855	748	694	701	618	586	670	1345	913	880	1934	878	1999
710	715	736	751	838	856	749	694	702	618	586	671	1353	914	883	1940	881	2012
711	715	738	751	839	856	749	695	702	618	587	671	1377	915	883	1971	897	2012
712	715	738	752	843	857	749	699	702	618	587	671	1392	916	883	1975	899	2013
712	715	739	753	845	859	750	701	703	618	587	671	1398	918	884	1989	915	2013
712	716	739	754	845	860	750	702	704	620	588	672	1401	918	885	2025	923	2018
712	716	739	754	847	860	751	702	704	621	588	672	1450	919	887	2026	947	2018
713	716	740	754	849	861	751	703	705	622	589	673	1452	921	888	2028	970	2055
713	718	740	754	855	862	752	704	705	622	589	673	1474	922	892	2031	1003	2055
713	719	741	757	856	863	752	705	706	623	589	675	1487	922	893	2033	1078	2075
713	720	741	758	856	863	753	705	706	623	589	675	1502	922	896	2056	1097	2075
714	721	741	759	859	864	753	706	707	623	589	676	1507	923	898	2056	1117	2093
714	722	741	762	860	866	753	706	707	623	589	676	1510	924	901	2056	1148	2093
714	722	742	764	860	866	754	706	707	624	590	676	1513	924	903	2067	1159	2103
715	722	742	766	861	866	754	707	708	625	590	676	1539	931	903	2069	1172	2103
715	722	743	767	866	866	756	707	708	626	591	677	1540	933	906	2073	1179	2106
716	722	743	767	866	867	756	707	709	626	591	677	1545	933	907	2076	1189	2106
716	724	743	769	866	868	756	708	709	627	591	679	1581	934	909	2097	1230	2106
717	724	743	769	868	868	756	708	709	627	592	679	1583	936	911	2098	1233	2106
717	725	744	770	868	869	757	709	710	627	592	680	1592	939	913	2107	1234	2108
717	725	744	771	869	871	758	709	711	627	592	680	1593	939	916	2108	1242	2108
718	727	745	771	871	872	759	709	712	627	593	680	1607	942	916	2118	1248	2112
718	727	745	774	873	873	760	710	713	627	593	681	1607	943	920	2133	1258	2112
720	728	746	775	875	875	760	711	714	627	593	681	1609	943	924	2134	1263	2144
721	728	747	776	878	876	760	712	714	628	594	681	1705	952	924	2139	1267	2144
722	728	747	776	878	878	761	713	718	628	595	681	1705	952	925	2161	1276	2155
724	729	747	777	879	878	761	713	721	628	595	681	1710	952	928	2170	1283	2155
725	729	747	778	879	879	762	714	721	628	595	683	1755	953	936	2179	1289	2160
725	729	748	781	881	879	762	715	721	629	596	684	1756	954	938	2182	1304	2160
725	729	748	782	883	880	763	718	722	632	596	684	1762	956	939	2187	1305	2167
726	730	749	783	885	881	764	720	723	632	597	685	1775	957	940	2196	1316	2167
728	731	749	784	886	883	764	720	723	633	597	686	1778	962	941	2200	1319	2171
728	731	750	786	889	884	765	721	723	633	598	686	1789	966	943	2206	1320	2171
729	731	751	788	899	884	765	721	723	633	598	687	1817	966	944	2209	1327	2182
729	731	751	789	901	884	766	721	725	633	599	687	1827	967	957	2218	1329	2182
729	731	751	790	903	885	767	722	726	634	599	688	1883	969	957	2218	1345	2186
731	732	753	791	904	885	767	723	729	634	599	688	1887	969	960	2222	1349	2187
732	733	754	791	909	886	767	723	729	634	600	688	1900	971	961	2225	1349	2196
733	733	754	792	910	886	768	723	731	635	600	688	1908	972	962	2231	1350	2202
733	733	755	792	912	889	768	723	731	638	600	689	1937	974	962	2258	1351	2210
734	734	755	793	917	889	768	724	731	638	600	689	1940	975	966	2260	1356	2215
735	734	756	797	919	894	769	724	731	638	602	689	1954	977	966	2264	1363	2220
736	735	756	799	919	895	770	725	732	638	602	689	1967	978	970	2268	1374	2228
736	735	756	800	921	895	771	725	733	639	602	690	1983	980	971	2271	1401	2230
737	736	757	802	924	899	772	726	733	639	603	692	2004	981	979	2274	1412	2235
737	736	757	802	924	899	772	728	735	640	603	693	2026	983	983	2287	1419	2236
738	737	758	802	927	901	772	729	737	640	604	695	2031	987	984	2288	1428	2241
738	738	758	804	929	903	774	729	738	640	604	695	2056	987	985	2289	1429	2256
738	738	759	809	931	904	776	729	738	640	604	695	2063	987	988	2295	1436	2260
738	739	759	809	931	909	776	729	738	641	605	695	2068	995	990	2298	1441	2264
738	739	760	810	936	910	778	730	739	642	605	696	2105	997	999	2299	1448	2273
739	740	760	812	937	912	778	731	741	642	606	696	2123	1005	1012	2309	1448	2276
739	740	760	815	938	916	779	731	741	642	606	696	2142	1005	1014	2310	1474	2278
740	741	760	816	938	917	780	731	741	643	606	697	2151	1006	1036	2316	1496	2300
741	741	761	816	949	919	781	731	742	644	607	697	2165	1007	1044	2317	1497	2306
742	741	761	818	954	919	781	732	742	644	607	697	2168	1011	1101	2317	1507	2317
743	741	762	819	960	921	781	733	742	645	607	697	2172	1013	1117	2341	1513	2317
744	742	763	819	961	924	783	733	746	645	607	698	2176	1017	1145	2372	1538	2325
746	743	763	820	962	924	783	735	747	645	608	700	2178	1037	1147	2378	1540	2333
747	743	763	828	963	927	783	737	747	646	608	701	2182	1043	1158	2386	1545	2344
749	743	764	829	970	929	784	738	748	646	609	702	2194	1045	1162	2387	1546	2347
750	743	764	830	973	931	784	738	748	647	609	702	2199	1047	1185	2395	1548	2348
751	743	764	836	975	931	785	738	749	649	609	703	2214	1054	1196	2405	1566	2354
753	743	764	847	979	936	785	739	749	649	609	703	2240	1061	1202	2409	1571	2372
753	744	764	852	990	937	786	741	750	651	611	705	2248	1064	1252	2413	1577	2382
753	744	765	852	994	938	788	741	750	651	611	705	2252	1077	1276	2418	1586	2410
754	745	765	853	998	938	789	741	751	651	611	706	2257	1078	1280	2431	1589	2421
755	746	765	862	1001	949	790	742	751	652	611	706	2259	1081	1291	2431	1590	2428
756	747	766	864	1002	954	791	742	752	653	611	709	2272	1089	1303	2433	1591	2430
756	747	766	865	1007	960	791	747	752	653	611	711	2281	1098	1310	2434	1591	2432
756	747	767	871	1008	961	792	747	752	654	612	714	2310	1106	1372	2436	1592	2440
757	748	768	884	1014	962	792	748	753	654	612	714	2320	1114	1377	2451	1600	2443
759	748	768	885	1015	963	793	749	755	654	612	714	2337	1118	1382	2453	1604	2446
759	748	768	886	1019	970	793	750	755	654	613	714	2341	1127	1389	2457	1605	2458
760	749	769	886	1032	973	793	751	755	655	613	714	2369	1128	1394	2473	1609	2459
761	749	769	890	1035	975	793	751	757	655	613	715	2384	1143	1407	2478	1620	2468
761	749	769	891	1044	979	794	752	758	656	613	716	2386	1144	1421	2496	1628	2468
765	749	769	897	1046	987	795	752	758	657	613	716	2398	1146	1424	2498	1632	2475
768	750	770	905	1055	990	795	752	758	657	613	717	2400	1155	1443	2499	1635	2480
769	751	770	912	1063	994	796	753	758	657	614	718	2401	1170	1444	2501	1637	2482
769	751	771	913	1064	998	796	755	759	658	614	719	2408	1170	1455	2501	1639	2498
770	751	772	935	1066	1001	798	755	763	659	614	720	2409	1175	1461	2509	1641	2502
773	753	772	936	1076	1002	798	755	764	660	616	720	2450	1198	1469	2522	1646	2507
773	754	773	940	1101	1007	798	757	767	660	616	721	2456	1199	1472	2524	1675	2516
774	755	775	947	1113	1007	798	758	769	664	616	721	2457	1214	1473	2530	1676	2533
775	755	775	955	1125	1008	798	758	771	664	616	721	2458	1217	1485	2535	1694	2539
776	756	775	955	1128	1014	798	758	771	664	616	721	2465	1219	1491	2540	1700	2541
777	756	776	956	1131	1015	799	760	773	665	617	722	2472	1233	1502	2540	1700	2549
778	756	776	961	1133	1019	800	763	774	665	617	723	2476	1243	1502	2541	1700	2550
780	757	776	965	1139	1032	800	764	774	666	618	723	2482	1250	1503	2541	1700	2557
781	757	777	965	1159	1035	801	764	777	667	618	724	2509	1254	1510	2545	1711	2573
781	758	777	982	1191	1044	801	766	780	668	618	726	2510	1274	1515	2553	1728	2573
781	758	777	984	1247	1046	801	767	780	669	618	727	2516	1276	1515	2560	1733	2577
781	759	778	986	1257	1055	802	767	782	670	619	727	2521	1276	1519	2562	1734	2580
781	759	778	991	1325	1063	803	768	782	670	619	728	2530	1283	1530	2569	1739	2590
782	760	779	994	1366	1064	803	769	783	671	620	728	2540	1289	1546	2577	1740	2595
783	760	780	996	1389	1066	804	771	783	672	620	729	2551	1293	1555	2577	1748	2597
783	760	781	998	1422	1072	805	773	784	672	621	729	2557	1311	1564	2578	1752	2599
784	761	781	999	1432	1075	806	774	785	673	621	730	2564	1312	1575	2582	1753	2601
784	761	781	1005	1447	1076	807	774	785	674	621	731	2567	1312	1594	2583	1759	2601
785	762	783	1007	1459	1076	807	778	785	675	621	732	2575	1321	1597	2585	1761	2608
785	763	783	1016	1461	1090	808	780	785	676	621	733	2578	1333	1601	2588	1763	2621
785	763	784	1023	1469	1090	811	781	786	676	622	735	2579	1342	1616	2601	1778	2630
786	763	784	1030	1482	1101	812	782	789	677	623	735	2581	1357	1619	2606	1780	2633
789	764	785	1035	1537	1109	813	782	794	678	623	735	2590	1358	1620	2612	1784	2633
789	764	789	1040	1584	1113	816	783	794	678	624	736	2593	1362	1630	2614	1787	2635
791	764	789	1042	1640	1116	816	783	794	680	624	736	2593	1372	1632	2615	1787	2637
792	765	789	1043	1642	1125	817	785	795	680	625	736	2639	1377	1643	2618	1794	2654
793	765	789	1048	1680	1128	817	789	795	681	625	737	2640	1381	1654	2618	1796	2660
794	766	790	1050	1686	1131	817	789	795	682	626	737	2655	1389	1656	2619	1798	2675
799	768	790	1055	1690	1133	818	794	796	683	626	737	2658	1405	1660	2619	1803	2694
800	768	792	1068	1698	1139	819	794	796	683	628	739	2685	1457	1661	2633	1804	2699
800	769	792	1071	1702	1159	819	795	797	684	628	740	2693	1462	1677	2636	1806	2704
800	769	792	1073	1703	1173	819	795	798	684	630	740	2711	1479	1688	2641	1809	2718
801	769	793	1080	1710	1191	819	797	798	685	630	741	2728	1496	1698	2654	1813	2721
804	770	793	1084	1726	1224	819	799	798	685	630	741	2758	1497	1701	2656	1817	2723
805	770	793	1087	1756	1225	820	799	799	686	630	741	2771	1500	1711	2659	1830	2731
805	772	794	1105	1759	1247	820	800	799	686	631	742	2786	1507	1712	2669	1835	2743
805	773	795	1106	1780	1257	820	801	800	686	631	743	2812	1509	1718	2676	1858	2746
806	774	795	1107	1809	1291	821	801	801	687	633	744	2819	1515	1729	2677	1865	2752
810	775	796	1130	1814	1308	823	801	801	687	634	745	2823	1528	1734	2679	1866	2757
810	776	797	1147	1822	1325	823	803	803	689	634	745	2838	1530	1738	2683	1871	2759
811	777	797	1174	1828	1359	823	803	804	691	634	747	2851	1538	1740	2687	1872	2760
811	777	797	1186	1832	1366	823	803	804	691	635	748	2859	1538	1740	2692	1873	2764
812	778	798	1202	1846	1389	823	804	804	692	635	748	2860	1539	1755	2696	1874	2792
812	778	798	1205	1860	1397	823	804	805	696	635	749	2870	1545	1761	2702	1878	2793
812	780	798	1205	1882	1422	823	804	805	696	637	752	2874	1546	1765	2711	1878	2794
812	780	799	1223	1887	1432	824	805	805	697	638	757	2891	1553	1772	2717	1880	2807
814	781	799	1223	1896	1447	824	805	807	698	638	758	2906	1555	1775	2720	1894	2817
814	781	799	1239	1902	1459	825	805	807	700	638	759	2913	1559	1794	2727	1895	2826
814	783	801	1246	1944	1461	826	807	808	700	639	759	2917	1564	1804	2742	1898	2826
816	783	804	1267	1947	1465	826	807	809	703	639	761	2921	1571	1819	2743	1904	2835
817	783	804	1277	1958	1469	826	808	809	704	639	762	2940	1577	1821	2746	1917	2837
817	784	805	1299	1964	1482	829	809	811	704	640	763	2955	1590	1827	2747	1918	2844
818	784	807	1315	1981	1537	829	809	811	704	640	764	2987	1594	1836	2755	1919	2844
819	785	807	1327	1983	1548	830	811	811	705	640	764	3006	1597	1838	2756	1919	2846
819	785	808	1335	1993	1584	830	811	812	705	640	764	3014	1601	1840	2765	1924	2848
821	786	809	1364	1994	1637	834	812	812	708	641	767	3027	1612	1840	2768	1930	2851
822	788	812	1408	2004	1640	834	812	813	708	642	767	3061	1615	1845	2786	1932	2859
823	789	814	1416	2008	1642	834	813	813	709	642	767	3090	1619	1846	2800	1939	2866
823	789	817	1435	2015	1680	834	813	813	709	643	770	3091	1621	1850	2805	1942	2886
823	789	817	1446	2019	1686	838	813	814	709	643	770	3108	1637	1853	2807	1945	2889
823	789	819	1448	2036	1690	839	813	814	710	643	771	3120	1638	1862	2812	1950	2892
824	790	820	1451	2037	1691	840	814	815	710	643	771	3135	1649	1865	2824	1952	2895
824	790	821	1457	2038	1698	840	815	815	711	645	771	3138	1652	1873	2829	1958	2903
824	790	823	1462	2054	1702	842	815	817	712	645	772	3176	1657	1877	2841	1963	2905
825	791	823	1479	2062	1703	845	816	817	714	646	772	3202	1670	1893	2844	1963	2912
826	792	823	1496	2064	1710	845	817	817	714	646	775	3206	1670	1903	2849	1967	2915
827	792	824	1497	2069	1726	846	819	819	715	646	775	3210	1671	1909	2861	1975	2917
829	792	825	1528	2072	1752	850	819	819	715	646	776	3228	1682	1919	2876	1981	2930
830	793	829	1538	2078	1756	850	819	819	717	647	777	3235	1693	1927	2896	1988	2935
833	793	831	1539	2088	1759	851	820	819	719	647	779	3241	1697	1929	2899	1995	2936
833	793	832	1559	2090	1780	852	822	819	720	648	779	3241	1698	1931	2900	1998	2940
835	793	833	1565	2108	1809	853	822	819	721	648	780	3261	1700	1933	2901	2001	2948
837	794	834	1575	2115	1814	853	823	820	721	649	780	3262	1711	1939	2901	2012	2956
839	795	837	1579	2120	1817	854	823	822	721	649	782	3264	1714	1959	2905	2013	2957
842	795	837	1602	2125	1822	854	823	822	722	649	783	3271	1718	1962	2914	2016	2958
845	795	838	1604	2128	1828	855	824	823	723	650	786	3289	1734	1973	2931	2018	2962
848	796	838	1615	2140	1829	855	825	823	725	650	788	3293	1734	1976	2934	2023	2966
850	797	839	1637	2141	1832	856	825	823	726	650	789	3403	1740	1976	2945	2027	2967
850	797	840	1638	2145	1846	856	826	824	727	651	790	3423	1740	1976	2950	2075	2989
853	797	841	1657	2153	1860	856	828	825	727	652	791	3429	1755	1980	2955	2075	2996
854	798	842	1670	2159	1882	856	829	825	730	652	791	3446	1761	1982	2957	2093	2998
855	798	845	1670	2160	1887	857	829	826	732	652	792	3461	1765	1988	2960	2093	3005
857	798	845	1671	2162	1889	857	833	828	733	653	792	3466	1772	1990	2961	2099	3017
861	798	849	1682	2171	1896	857	834	829	733	653	792	3467	1775	1995	2975	2101	3023
865	798	850	1697	2192	1902	858	836	829	734	655	795	3529	1794	1995	2984	2103	3030
865	799	850	1698	2194	1907	858	836	833	737	655	796	3565	1815	2002	2987	2106	3035
866	799	853	1705	2204	1935	858	837	836	738	655	797	3571	1829	2003	3009	2106	3039
871	799	854	1723	2206	1944	859	839	836	739	656	798	3598	1898	2006	3012	2107	3043
875	801	856	1728	2213	1947	860	839	837	741	657	798	3630	1899	2017	3015	2108	3048
881	804	861	1732	2226	1950	866	843	839	741	657	801	3663	1900	2022	3019	2112	3049
882	805	862	1732	2233	1958	866	845	843	742	657	804	3671	1910	2023	3023	2116	3066
887	807	863	1739	2241	1964	867	845	845	748	657	804	3676	1927	2026	3033	2117	3070
887	807	863	1741	2245	1967	867	848	848	753	658	804	3690	1929	2032	3043	2144	3088
894	808	867	1745	2246	1981	870	852	852	756	658	805	3716	1931	2045	3051	2155	3099
897	809	870	1747	2252	1983	871	852	852	768	658	806	3722	1933	2054	3054	2159	3107
900	812	870	1759	2256	1993	872	854	854	770	658	806	3748	1939	2058	3072	2160	3110
901	814	871	1763	2262	1994	875	856	856	771	658	807	3751	1954	2064	3098	2167	3111
902	817	871	1767	2269	1996	875	858	856	772	660	808	3751	1959	2065	3100	2171	3115
902	817	874	1770	2274	2004	875	863	858	773	660	811	3789	1963	2068	3113	2182	3120
913	819	875	1775	2274	2008	876	863	863	775	661	812	3837	2000	2069	3114	2184	3129
921	819	875	1777	2276	2015	877	863	863	778	662	813	3914	2006	2073	3118	2186	3131
922	820	877	1778	2283	2019	878	865	863	779	663	813	3941	2017	2077	3120	2187	3156
922	820	878	1780	2286	2020	881	865	865	783	663	813	3944	2019	2088	3121	2196	3191
923	821	879	1784	2296	2036	883	867	865	793	664	814	3944	2022	2091	3124	2202	3192
936	823	882	1786	2297	2037	884	868	867	799	666	814	3951	2023	2092	3134	2205	3194
943	823	890	1788	2301	2038	897	869	868	804	666	815	4109	2026	2092	3142	2210	3194
943	823	891	1792	2303	2054	898	870	868	809	667	816	4118	2054	2110	3145	2215	3202
952	824	892	1793	2304	2062	899	873	868	813	667	822	4123	2058	2116	3154	2219	3209
957	825	894	1800	2304	2064	899	878	869	817	667	823	4145	2068	2117	3159	2220	3211
977	826	895	1808	2328	2069	899	881	869	825	668	823	4150	2068	2120	3162	2228	3211
981	829	897	1808	2329	2072	903	883	871	845	668	824	4162	2098	2124	3176	2230	3215
987	831	897	1810	2334	2078	903	884	872	854	668	825	4169	2145	2126	3190	2235	3216
1005	832	899	1817	2353	2083	904	887	873	920	669	826	4173	2145	2130	3196	2236	3237
1011	833	899	1822	2354	2088	906	887	882	976	670	826	4204	2151	2135	3196	2241	3241
1043	834	904	1823	2357	2090	912	894	883	987	671	827	4251	2154	2136	3198	2256	3246
1045	837	912	1825	2381	2108	915	895	884	999	672	828	4330	2154	2145	3198	2260	3255
1054	837	912	1825	2386	2115	919	898	887	1022	672	829	4349	2165	2149	3209	2264	3259
1078	838	921	1833	2389	2116	933	904	887	1057	673	830	4380	2165	2170	3248	2273	3303
1106	838	923	1835	2389	2120	946	907	894	1187	673	831	4389	2165	2176	3272	2276	3323
1201	840	923	1836	2390	2125	954	908	895	1210	675	833	4415	2165	2178	3295	2278	3347
1203	841	934	1837	2390	2128	956	912	898	1214	676	833	4421	2167	2179	3320	2306	3352
1233	842	935	1839	2401	2129	963	918	899	1250	676	840	4449	2167	2195	3352	2317	3360
1237	845	952	1845	2410	2140	966	920	904	1250	677	843	4526	2170	2200	3355	2317	3365
1274	854	967	1848	2418	2141	971	926	913	1257	677	845	4555	2176	2202	3377	2333	3393
1289	856	968	1854	2419	2145	975	929	918	1260	679	845	4572	2176	2205	3409	2344	3398
1312	862	971	1855	2419	2153	987	944	980	1271	679	846	4608	2178	2210	3417	2347	3417
1321	875	980	1860	2420	2159	994	950	1039	1347	680	849	4628	2178	2214	3427	2348	3421
1342	882	987	1870	2421	2160	994	959	1185	1382	681	851	4629	2178	2220	3430	2354	3447
1357	899	995	1877	2421	2162	1009	960	1227	1437	681	851	4714	2179	2228	3465	2372	3456
1358	900	1101	1877	2432	2171	1010	987	1322	1456	683	851	4762	2183	2229	3470	2382	3462
1538	902	1132	1880	2450	2192	1018	994	1332	1515	684	853	4768	2183	2236	3492	2410	3463
1553	908	1170	1896	2459	2194	1037	1004	1398	1519	685	853	4785	2185	2236	3541	2421	3475
1612	912	1309	1897	2460	2204	1067	1064	1445	1549	686	854	5102	2185	2245	3604	2430	3494
1693	930	1321	1900	2462	2206	1068	1064	1544	1727	687	854	5436	2193	2249	3613	2432	3526
1714	935	1333	1903	2469	2207	1091	1102	1546	1748	688	855	5484	2193	2256	3615	2440	3563
1734	945	1335	1903	2476	2213	1179	1134	1571	1770	688	856	5499	2195	2257	3629	2443	3602
1754	952	1358	1904	2478	2219	1309	1185	1577	1944	688	858	5519	2196	2281	3643	2446	3607
1775	969	1420	1910	2495	2226	1316	1227	1590	2122	689	858	5546	2196	2283	3672	2458	3653
1900	971	1453	1911	2511	2233	1324	1509	1619	2155	689	858	5715	2198	2292	3679	2459	3695
1954	980	1495	1917	2512	2241	1405	1544	1649	2171	692	859	5734	2200	2294	3721	2468	3917
2151	987	1531	1921	2521	2245	1484	1546	1815	2247	695	859	5789	2210	2304	3812	2468	3955
2165	995	1557	1932	2525	2246	1489	1590	1829	2353	695	862	6003	2220	2306	3869	2480	3967
2320	1170	1587	1933	2526	2252	1695	1619	1898	2377	696	863	6075	2231	2311	3897	2482	4004
3219	1198	2013	1935	2533	2256	1852	1910	1910	2557	697	864	6512	2231	2320	3901	2498	4142
3231	1333	2201	1948	2534	2262	2234	1941	2000	2559	697	865	8428	2236	2321	3947	2502	4232
3366	1343	2246	1948	2535	2269	2261	2000	2082	2808	697	866	8670	2236	2331	4042	2507	4508
3452	1453	2462	1949	2556	2274	2382	2185	2134	2886	702	867	12897	2241	2338	4414	2516	4575
3460	1598	2934	1952	2562	2274	2456	2210	2365	2998	702	867	12879	2245	2340	4532	2533	5678
			1956	2572	2276					705	869		2254	2340		2539
			1957	2574	2283					714	872		2256	2343		2541
			1961	2575	2286					714	873		2257	2345		2549
			1963	2575	2291					715	874		2268	2347		2550
			1964	2577	2296					717	874		2281	2348		2557
			1973	2583	2297					719	874		2283	2363		2573
			1976	2588	2301					720	875		2306	2365		2573
			1979	2601	2303					720	875		2310	2367		2577
			1985	2601	2304					721	876		2311	2371		2580
			1990	2615	2304					721	878		2319	2374		2590
			1995	2621	2326					722	880		2320	2374		2597
			2009	2639	2328					727	882		2320	2382		2599
			2032	2640	2329					728	884		2321	2384		2601
			2033	2640	2334					728	885		2340	2387		2608
			2041	2647	2353					729	885		2345	2389		2621
			2044	2650	2354					732	888		2345	2391		2630
			2050	2654	2357					733	890		2371	2393		2633
			2053	2663	2372					735	890		2389	2396		2635
			2057	2675	2381					736	891		2390	2398		2637
			2059	2682	2383					736	897		2397	2410		2654
			2062	2703	2386					740	898		2472	2412		2660
			2064	2703	2389					740	899		2474	2416		2694
			2064	2703	2389					741	909		2481	2417		2699
			2078	2708	2390					741	923		2486	2418		2704
			2086	2709	2390					748	927		2489	2418		2718
			2090	2712	2396					764	964		2492	2440		2721
			2095	2714	2401					770	975		2498	2441		2723
			2097	2721	2410					772	1057		2500	2443		2731
			2103	2733	2418					776	1065		2504	2455		2743
			2104	2736	2419					779	1072		2508	2457		2752
			2112	2739	2419					786	1116		2509	2458		2757
			2114	2744	2420					798	1147		2514	2468		2759
			2117	2746	2421					825	1165		2515	2472		2760
			2122	2756	2421					826	1178		2516	2474		2764
			2125	2766	2432					851	1181		2516	2480		2792
			2126	2771	2450					853	1190		2523	2481		2793
			2127	2779	2459					854	1198		2529	2486		2794
			2131	2787	2460					875	1208		2551	2489		2807
			2135	2789	2462					909	1234		2551	2492		2817
			2139	2801	2469					923	1240		2559	2500		2826
			2142	2804	2469					942	1241		2561	2508		2826
			2142	2815	2476					964	1280		2562	2515		2835
			2142	2822	2478					975	1324		2573	2516		2837
			2142	2825	2478					1003	1327		2607	2522		2844
			2143	2834	2482					1057	1349		2615	2523		2844
			2146	2836	2488					1065	1375		2621	2529		2846
			2146	2847	2495					1067	1388		2623	2539		2848
			2147	2849	2505					1120	1419		2628	2540		2851
			2159	2855	2511					1147	1455		2642	2541		2859
			2162	2860	2512					1165	1508		2642	2544		2866
			2163	2873	2521					1175	1535		2646	2553		2886
			2165	2874	2524					1178	1551		2654	2560		2889
			2174	2880	2525					1181	1554		2668	2562		2892
			2176	2884	2526					1185	1578		2678	2564		2903
			2182	2888	2533					1190	1579		2678	2564		2905
			2185	2895	2534					1198	1620		2681	2568		2912
			2186	2908	2535					1203	1747		2683	2578		2915
			2189	2911	2556					1208	1773		2686	2584		2917
			2203	2919	2562					1225	1812		2686	2588		2930
			2206	2951	2572					1234	1918		2688	2591		2936
			2210	2955	2574					1240	1972		2690	2594		2940
			2216	2970	2575					1241	1984		2690	2600		2948
			2218	2970	2575					1263	2097		2691	2604		2956
			2220	2974	2577					1293	2109		2694	2607		2957
			2220	2978	2583					1327	2285		2705	2615		2962
			2221	2998	2588					1349	2348		2705	2621		2966
			2224	3006	2601					1419	2356		2716	2625		2967
			2228	3017	2601					1455	2426		2762	2629		2989
			2239	3023	2613					1526	2634		2779	2632		2996
			2239	3049	2615					1554	2806		2835	2633		2998
			2242	3051	2621					1607	2819		2842	2642		3005
			2248	3053	2639					1699	3091		2844	2644		3017
			2252	3065	2640					1741	3620		2849	2662		3023
			2254	3066	2640					1913			2849	2664		3030
			2255	3109	2647					2019			2849	2671		3035
			2260	3135	2650					2120			2859	2678		3039
			2265	3170	2653					2149			2873	2678		3043
			2269	3200	2654					2588			2875	2678		3048
			2274	3203	2663					2810			2879	2683		3049
			2276	3210	2675					2838			2883	2686		3066
			2303	3223	2682					2942			2886	2686		3070
			2304	3243	2694					3061			2887	2688		3088
			2304	3250	2703					3062			2899	2690		3099
			2305	3253	2703					3689			2901	2690		3107
			2318	3269	2703					3798			2903	2690		3110
			2321	3280	2708					3890			2908	2693		3111
			2322	3326	2709								2919	2706		3115
			2334	3330	2710								3038	2709		3120
			2336	3391	2712								3126	2710		3129
			2338	3449	2714								3168	2711		3131
			2339	3489	2721								3171	2716		3156
			2340	3544	2733								3174	2716		3191
			2341	3585	2736								3190	2722		3192
			2350	3656	2739								3194	2748		3194
			2350	3703	2744								3208	2755		3194
			2364	3768	2746								3219	2765		3202
			2365	3855	2747								3231	2773		3209
			2370	3862	2756								3235	2775		3211
			2371	3899	2766								3243	2778		3211
			2372	3985	2771								3253	2792		3215
			2380	4011	2779								3253	2796		3216
			2382	4054	2787								3260	2804		3237
			2392	4132	2788								3263	2814		3241
			2397	4169	2789								3269	2817		3246
			2406	4196	2801								3289	2823		3255
			2411	4352	2801								3322	2830		3259
			2422	4417	2804								3329	2835		3303
			2426	4418	2815								3349	2842		3323
			2427	4475	2822								3358	2844		3347
			2429	4584	2825								3366	2849		3352
			2429	4601	2834								3366	2849		3360
			2439	4784	2836								3452	2849		3365
			2443	5274	2847								3498	2859		3393
			2446	5578	2849								3664	2870		3398
			2449		2855								3793	2873		3417
			2453		2860								3814	2875		3421
			2463		2865								3855	2879		3447
			2468		2866								3857	2883		3456
			2469		2873								3862	2886		3462
			2475		2874								3877	2887		3463
			2476		2880								3887	2899		3475
			2492		2884								3899	2901		3494
			2501		2888								3902	2903		3526
			2510		2895								3961	2919		3563
			2511		2908								3985	2928		3602
			2511		2911								3989	2931		3607
			2517		2919								4008	2973		3653
			2519		2927								4011	2977		3695
			2524		2951								4047	2979		3917
			2531		2955								4054	2980		3955
			2532		2970								4079	2994		3967
			2534		2970								4086	3003		4004
			2541		2974								4100	3006		4142
			2544		2978								4132	3009		4232
			2545		2998								4136	3020		4508
			2551		3000								4169	3027		4575
			2551		3006								4184	3053
			2559		3017								4196	3060
			2561		3019								4352	3061
			2562		3023								4353	3063
			2575		3023								4387	3079
			2596		3033								4417	3084
			2602		3045								4418	3095
			2606		3046								4457	3097
			2613		3049								4475	3100
			2623		3051								4479	3109
			2628		3053								4488	3111
			2642		3053								4494	3125
			2642		3065								4496	3140
			2646		3066								4529	3165
			2668		3090								4555	3168
			2681		3109								4561	3171
			2691		3131								4584	3174
			2694		3135								4601	3190
			2710		3170								4608	3196
			2711		3200								4628	3208
			2736		3203								4724	3235
			2752		3210								4784	3243
			2792		3223								4821	3253
			2794		3224								4876	3253
			2797		3243								5092	3263
			2800		3250								5092	3266
			2802		3253								5101	3269
			2804		3269								5274	3289
			2831		3280								5298	3322
			2832		3280								5578	3329
			2837		3290								5704	3349
			2848		3326								5712	3358
			2870		3330								5745	3366
			2881		3345								5798	3392
			2897		3384								5809	3394
			2938		3391								5973	3422
			2949		3426								6091	3423
			2958		3428								6109	3433
			2958		3449								6192	3448
			3016		3489								6250	3454
			3018		3544								6350	3485
			3098		3585								6501	3510
			3101		3656								6682	3526
			3135		3703								6692	3527
			3139		3768								7253	3535
			3140		3855								7820	3536
			3143		3862									3538
			3145		3899									3564
			3152		3985									3600
			3190		4011									3612
			3195		4054									3621
			3197		4132									3628
			3197		4169									3631
			3206		4196									3662
			3212		4352									3666
			3261		4417									3673
			3262		4418									3700
			3278		4475									3776
			3322		4584									3777
			3324		4601									3786
			3351		4784									3819
			3354		5274									3821
			3419		5578									3857
			3451											3874
			3526											3887
			3534											3888
			3628											3961
			3649											3989
			3649											4047
			3687											4079
			3693											4086
			3935											4100
			3943											4136
			4034											4178
			4200											4184
			4335											4188
			4353											4277
			4457											4387
			4479											4488
			4529											4494
			4561											4496
			4724											4682
			5101											4715
			6009											4880
			6091											4961
			6501											4970
			6682											4978
			7613											4980
			9438											5012
														5023
														5030
														5050
														5084
														5098
														5164
														5586
														5640
														5880
														6108
														6374
														7132
