# Supplementary material for: Bordetella parapertussis Circumvents Neutrophil Extracellular Bactericidal Mechanisms
Source: PLoS One. 2017 Jan 17;12(1):e0169936. doi: 10.1371/journal.pone.0169936 (PMC5240980; doi:10.1371/journal.pone.0169936)
Supplement: S7 Data — (XLSX) [file pone.0169936.s007.xlsx]

## Sheet: Hoja1
S7 Data. Raw data of Figure 7
Individual nuclear area of neutrophils stained with propidium iodide
Bvg+ CM + PMA 1	Bvg+ CM + PMA 2	Bvg+ CM + PMA 3	Bvg- CM + PMA 1	Bvg- CM + PMA 2	Bvg- CM + PMA 3	Bvg+ CM + PMA + PK 1	Bvg+ CM + PMA + PK 2	Bvg+ CM + PMA + PK 3	Bvg- CM + PMA + PK 1	Bvg- CM + PMA + PK 2	Bvg- CM + PMA + PK 3	PMA 1	PMA 2	PMA 3
500	500	501	500	500	500	500	501	501	500	500	500	500	500	501
500	501	501	500	501	501	501	513	502	500	500	500	506	501	503
500	501	502	502	504	502	501	516	507	503	504	503	507	502	503
501	501	503	504	518	504	503	520	509	504	507	507	510	503	504
501	501	503	506	521	505	504	521	512	506	513	508	510	506	517
502	502	504	507	524	506	504	522	516	511	515	509	513	507	517
502	503	504	509	526	509	505	523	520	512	516	512	519	508	518
502	504	505	510	534	510	506	524	521	512	517	516	520	508	521
502	504	507	510	540	512	506	526	525	514	520	518	521	510	521
502	505	507	511	542	514	507	526	525	518	520	521	523	510	522
503	505	508	512	554	516	507	527	525	519	521	522	529	510	529
503	507	508	519	554	520	509	528	525	519	522	524	531	511	529
503	507	508	519	586	521	509	531	526	520	526	532	537	513	530
503	508	509	523	597	521	510	533	526	522	527	532	541	515	541
503	508	509	524	598	522	511	533	528	526	527	534	547	516	543
504	508	509	529	602	522	513	533	531	531	528	535	548	517	544
504	509	510	529	607	525	514	542	534	532	529	536	550	517	545
504	509	510	532	640	526	514	542	537	533	530	538	553	518	547
504	509	511	538	649	527	516	550	542	533	531	539	554	521	553
504	509	511	539	653	527	516	553	544	541	531	539	559	523	555
505	509	511	544	654	531	517	553	547	544	533	540	563	523	559
505	510	511	546	654	532	517	557	547	546	534	544	563	525	559
506	510	511	547	654	537	519	563	548	548	536	545	564	526	559
507	510	512	550	655	542	520	565	552	550	548	547	565	526	562
507	511	512	550	657	542	521	565	553	550	551	549	566	527	562
507	511	513	552	658	544	530	566	555	550	551	554	567	528	565
507	511	513	552	660	552	530	570	557	555	553	559	567	530	566
507	511	514	557	662	552	531	571	557	561	553	562	568	530	568
508	511	515	559	664	559	531	573	558	562	555	562	568	530	568
508	512	515	559	665	562	533	574	559	567	557	563	572	532	571
509	512	516	563	667	562	541	579	561	569	559	565	577	532	572
509	513	517	567	670	563	542	583	562	572	560	568	578	532	572
510	513	517	574	675	567	542	590	564	573	560	568	578	535	573
510	513	517	574	679	569	542	594	566	573	561	572	580	538	578
510	514	518	585	679	573	544	596	566	574	564	573	580	539	579
510	514	518	589	680	577	547	599	566	574	564	575	581	540	582
512	515	518	590	682	582	547	600	568	579	565	576	581	541	584
512	515	519	597	682	584	547	602	568	579	566	577	582	542	586
512	515	519	598	683	585	548	602	568	583	569	578	584	542	586
513	515	519	600	685	585	552	606	575	584	570	579	584	543	586
513	515	519	600	688	588	552	609	575	585	571	579	586	543	587
513	516	520	601	688	589	553	614	576	586	576	581	586	543	587
513	517	520	601	689	591	553	615	584	587	577	582	588	545	600
513	517	521	606	689	597	553	617	585	587	579	584	588	548	600
514	517	521	618	689	600	553	618	586	588	580	586	589	549	602
514	518	522	618	690	615	554	622	592	588	581	587	589	550	602
515	518	522	620	691	617	554	627	594	593	585	587	590	552	604
515	519	522	626	691	617	555	627	595	598	587	592	592	553	604
515	519	523	632	691	619	556	628	595	607	590	594	596	556	604
516	519	523	633	692	620	556	628	595	608	590	596	597	558	607
516	520	523	641	695	621	561	630	603	611	592	599	597	558	609
517	521	523	642	696	623	563	630	604	612	594	600	597	559	611
517	522	523	650	696	630	563	631	604	612	595	600	598	562	618
518	522	523	653	697	634	564	632	605	613	597	604	598	562	620
518	523	524	653	697	637	564	632	608	617	598	606	601	562	627
518	523	524	654	699	638	565	634	609	620	598	607	602	565	628
519	523	524	656	700	639	567	635	609	620	598	609	602	566	631
520	523	524	661	700	642	568	636	620	621	600	619	603	569	633
520	523	524	662	700	650	568	637	622	623	600	620	604	569	635
521	524	525	663	701	657	568	637	624	625	601	620	606	569	636
521	524	525	663	701	664	569	639	627	632	603	621	608	570	640
521	524	525	664	701	665	572	641	627	632	603	622	613	570	643
522	525	525	664	701	665	572	643	633	632	604	624	615	571	643
522	526	526	665	702	671	572	644	637	635	605	637	615	572	650
522	526	526	665	703	672	573	645	639	640	606	637	616	572	650
523	526	526	665	705	673	573	646	646	640	607	639	618	573	652
524	526	526	665	706	675	574	647	653	656	607	640	618	573	654
526	526	526	666	706	675	575	648	665	656	608	642	621	574	656
527	527	526	667	707	677	576	649	671	661	608	644	621	574	656
527	527	527	667	707	680	577	654	671	673	610	644	624	575	658
528	527	527	668	709	683	579	663	679	675	611	646	624	576	659
529	528	527	669	709	683	580	672	683	681	611	654	625	576	661
532	528	535	670	710	687	580	674	688	684	612	655	625	579	661
534	528	535	670	711	690	580	677	689	688	613	656	626	579	666
535	529	535	671	711	691	581	678	693	690	614	659	627	580	666
538	529	535	672	712	692	581	684	700	693	617	660	628	580	666
540	529	536	672	714	695	581	685	701	702	620	660	629	581	670
541	529	536	673	715	698	582	686	711	703	621	663	633	581	674
541	530	536	673	715	702	584	691	714	705	622	663	637	581	677
541	530	536	673	717	702	585	693	720	707	623	665	638	582	677
542	530	537	674	717	702	586	695	720	708	623	665	638	583	678
542	531	537	675	717	703	589	699	724	709	623	669	638	585	680
543	554	537	675	717	709	590	700	725	710	624	673	639	587	692
546	554	537	676	717	710	592	701	727	710	625	676	640	588	693
546	555	537	676	718	711	594	712	729	713	626	678	640	589	696
547	556	537	676	719	729	595	713	733	713	629	683	640	589	696
547	557	537	676	719	731	596	723	737	715	629	687	641	594	701
549	557	537	678	719	747	596	724	740	716	629	689	642	594	706
549	558	537	678	719	748	597	727	740	717	629	693	643	595	707
549	558	537	679	721	748	597	733	741	724	630	694	643	596	707
550	559	538	679	721	751	597	736	742	725	632	694	644	597	708
550	559	538	679	723	753	598	738	742	726	633	696	645	598	709
553	559	539	682	724	761	601	738	742	728	635	702	646	599	710
555	562	539	682	726	762	603	738	743	739	638	702	646	599	711
555	567	542	682	726	763	603	739	746	740	639	704	647	600	711
557	568	544	682	729	766	604	740	747	741	640	709	647	602	712
559	571	545	682	730	767	607	741	747	745	640	713	650	604	713
559	571	545	683	730	769	608	742	747	746	641	721	650	606	713
562	571	546	684	730	770	611	743	747	754	641	723	650	608	718
562	571	548	686	732	772	617	746	748	760	642	736	650	608	719
564	573	548	686	732	773	622	746	748	765	645	736	650	611	719
565	574	549	687	733	773	624	747	748	768	648	739	650	612	719
565	575	551	687	734	774	625	747	749	769	649	743	650	613	719
565	575	552	687	735	774	630	747	749	772	649	745	651	614	720
567	576	555	688	736	775	639	747	750	772	650	745	651	614	721
569	576	557	688	736	776	642	748	750	772	650	747	652	614	721
570	576	558	688	737	777	645	748	750	779	650	749	652	614	721
571	576	559	689	737	777	647	749	751	786	650	750	653	615	723
571	576	561	689	737	778	650	749	751	786	651	755	653	616	724
573	576	561	690	738	778	650	750	752	787	652	762	654	617	729
575	577	567	690	738	779	652	751	752	789	652	765	655	617	730
575	577	569	690	738	779	653	751	752	794	653	767	655	620	730
580	577	569	691	738	780	654	752	752	808	656	767	655	623	732
582	578	570	691	740	780	655	752	752	813	657	769	657	625	732
586	578	570	692	741	780	656	752	752	813	657	769	658	626	732
586	578	571	692	742	781	660	752	752	814	660	769	658	628	736
587	578	571	693	743	783	666	752	755	817	660	779	660	629	737
589	578	572	694	746	783	667	752	755	819	660	779	662	632	737
590	578	573	695	747	784	670	752	756	819	661	779	663	633	737
592	578	574	697	747	784	672	752	756	820	662	786	663	634	738
593	578	576	698	747	786	677	755	756	822	662	787	663	635	738
593	579	576	698	747	787	682	755	757	823	662	788	664	636	738
593	579	576	698	748	788	687	756	757	824	663	789	664	636	738
593	579	576	701	748	789	687	756	759	828	665	789	665	637	740
593	579	578	701	749	789	688	757	759	829	669	790	665	638	741
595	580	579	702	749	789	688	757	760	832	671	790	665	638	742
596	580	581	702	750	789	690	757	760	834	672	790	666	639	742
596	580	581	702	751	790	693	758	760	835	676	791	666	640	746
597	580	582	702	751	791	695	759	761	837	685	791	667	641	747
598	580	587	702	752	791	696	760	761	839	687	792	667	641	749
598	580	590	704	752	792	697	760	762	839	688	792	668	643	749
598	581	590	704	752	793	700	760	762	845	693	792	669	645	750
599	581	591	705	752	793	705	765	765	845	698	792	669	646	750
599	582	592	705	752	793	705	765	765	846	700	793	670	647	751
599	582	593	705	752	793	705	766	766	847	701	793	670	647	751
601	582	594	705	752	793	707	766	766	850	702	794	670	647	752
604	582	595	706	753	793	707	767	766	850	702	796	671	648	752
604	583	599	707	753	794	707	769	766	852	703	797	672	649	752
606	583	601	707	755	795	707	772	767	852	706	798	672	649	752
610	583	601	707	755	795	708	772	772	854	713	798	673	650	752
611	584	602	707	756	796	708	773	772	856	723	798	673	651	752
611	584	604	708	756	796	709	773	773	866	725	800	673	652	752
611	584	608	708	757	797	709	773	773	867	734	800	674	653	752
612	584	608	709	757	797	710	774	774	869	734	801	675	653	752
615	584	608	709	759	798	710	774	776	870	737	802	676	653	755
618	585	609	710	760	799	710	776	777	871	739	802	678	654	759
619	585	609	710	760	799	710	776	778	874	746	802	679	654	760
623	586	609	710	760	802	710	776	780	880	751	803	679	654	760
625	586	609	710	760	802	711	777	780	880	757	803	680	655	764
626	586	610	710	764	803	711	778	780	880	765	804	682	656	766
628	586	610	711	765	804	711	779	780	885	767	806	682	656	767
630	587	611	711	765	804	711	780	781	886	770	806	682	656	767
631	587	611	711	765	805	712	780	783	887	771	808	682	657	767
631	587	614	711	766	806	712	780	783	889	771	808	682	658	768
632	587	617	711	766	806	712	781	784	893	784	809	682	662	770
633	588	617	712	767	807	713	782	784	894	785	810	684	664	771
633	588	618	712	772	808	714	783	784	895	785	810	686	665	771
635	588	619	712	772	809	714	783	786	897	785	810	686	665	771
636	589	619	712	773	810	714	784	787	898	787	811	687	666	772
636	589	620	714	773	811	715	784	789	906	787	811	687	667	772
637	589	622	715	774	811	717	786	789	907	787	812	687	667	773
637	589	623	717	776	813	717	787	790	907	788	815	687	668	773
639	589	624	717	776	813	718	788	790	908	788	815	688	670	773
639	589	624	718	777	816	721	789	791	914	788	815	692	671	773
641	590	626	721	778	817	721	789	791	917	789	815	693	672	774
643	590	627	722	779	818	722	790	793	923	789	816	695	672	776
644	590	629	723	780	818	723	791	793	935	789	817	697	673	779
645	590	630	723	780	818	723	791	793	952	790	817	698	673	780
647	591	630	724	780	819	724	793	793	952	790	817	698	673	780
647	591	630	725	781	820	724	793	793	954	791	817	700	674	780
648	591	633	725	783	821	725	793	794	954	791	818	701	675	780
649	591	633	725	783	823	730	793	795	956	792	819	702	675	781
649	592	634	726	783	825	731	795	795	960	792	819	702	676	783
649	592	635	727	784	825	736	797	795	961	792	819	702	676	792
651	592	637	729	784	826	736	799	796	962	792	820	704	679	793
652	593	639	729	785	826	737	800	797	965	792	820	705	680	793
653	593	639	729	786	826	738	800	797	967	793	822	706	682	793
655	593	640	729	787	826	739	802	798	971	793	823	707	682	793
658	593	641	730	789	827	739	802	799	974	794	823	707	682	796
660	594	642	732	789	829	741	804	799	978	796	824	708	683	797
660	595	645	732	790	831	742	804	800	979	796	824	708	683	799
661	595	646	733	791	832	743	805	802	982	797	825	708	683	799
663	595	646	733	791	833	743	805	802	989	798	826	709	684	802
664	596	646	734	793	833	744	806	802	991	798	826	710	684	802
665	596	646	735	793	834	744	806	804	991	800	827	710	685	804
665	596	646	736	793	836	745	807	804	993	800	827	710	686	805
665	597	647	736	793	837	746	809	805	997	800	828	710	687	805
670	597	647	736	795	838	746	811	806	1000	801	832	711	689	809
675	597	648	737	797	838	746	811	806	1002	802	832	711	690	818
676	597	648	738	799	838	746	813	807	1005	802	833	711	690	821
676	598	649	738	802	839	747	813	807	1009	802	834	712	690	822
677	598	649	739	802	839	747	816	809	1012	803	835	712	691	823
677	599	649	739	803	840	748	817	810	1043	803	835	714	691	825
678	599	649	741	804	841	748	818	810	1056	805	838	717	693	826
679	599	650	743	805	842	748	821	811	1066	806	839	717	694	826
679	599	650	743	806	843	748	823	811	1085	806	840	725	694	826
680	600	650	744	806	845	749	825	813	1089	808	840	725	701	829
685	600	651	745	806	845	749	826	813	1093	809	841	725	702	832
686	600	651	746	807	845	750	826	815	1096	810	844	726	704	832
686	600	652	746	811	847	750	826	816	1109	810	845	727	705	833
686	602	652	746	813	847	751	826	817	1110	811	845	729	705	834
687	602	652	747	816	847	751	827	818	1118	812	847	729	707	834
687	602	653	748	817	847	752	827	818	1123	814	848	729	708	836
689	603	653	748	818	848	753	827	818	1131	815	848	729	708	836
691	603	653	748	818	849	753	829	819	1151	815	848	731	710	836
691	603	653	748	821	850	754	832	820	1165	815	849	732	714	836
692	604	654	748	823	851	754	833	821	1166	817	849	732	718	838
694	604	654	751	825	853	754	834	822	1168	817	849	736	719	838
694	604	655	751	826	853	754	836	823	1170	819	850	737	721	839
695	605	655	752	826	855	754	838	825	1173	819	850	738	722	841
696	605	655	753	826	856	756	838	825	1176	819	852	739	725	841
696	606	655	754	829	856	757	838	826	1197	820	853	740	727	843
696	606	656	754	833	859	757	839	826	1209	820	853	741	729	845
697	606	656	754	834	859	757	843	826	1232	821	853	743	729	845
698	607	657	754	836	860	758	845	826	1241	822	854	743	729	845
698	607	657	756	838	860	758	845	826	1256	824	856	744	730	847
699	607	657	756	839	861	759	846	827	1274	824	857	745	730	847
700	607	657	757	842	861	760	847	827	1276	825	857	746	733	847
700	608	658	758	843	862	760	849	829	1298	826	858	746	735	848
700	608	658	759	845	864	762	850	831	1323	828	859	748	738	849
700	608	658	762	845	864	764	852	833	1345	831	860	748	738	855
703	609	658	763	847	866	766	855	834	1378	832	861	749	738	860
703	609	658	764	849	866	767	856	836	1380	835	861	751	740	860
704	609	659	766	849	866	767	856	836	1382	835	861	752	742	861
704	609	660	766	855	866	769	859	838	1401	838	864	753	745	862
704	611	660	767	856	868	769	860	838	1462	838	865	754	745	862
705	611	661	767	856	868	769	860	839	1471	840	865	754	747	863
705	611	661	769	856	869	770	861	840	1500	841	865	755	748	863
705	611	661	769	859	871	771	861	842	1511	844	866	757	748	863
706	611	661	769	860	873	771	862	843	1540	845	866	757	751	864
707	611	662	770	860	874	772	862	845	1554	848	867	758	751	866
707	611	663	770	861	875	774	866	845	1623	848	868	759	758	866
707	611	663	771	866	875	775	866	847	1735	849	870	762	759	866
708	612	663	771	866	877	776	866	848	1743	850	870	763	760	866
708	612	663	771	866	877	776	868	849	1789	850	871	763	762	867
708	612	663	771	868	878	777	868	849	1845	852	871	774	762	868
708	613	664	773	868	878	777	869	852	1863	853	872	775	765	868
708	613	664	774	869	879	778	871	854	1883	853	872	776	766	869
709	613	664	775	871	879	779	872	855	1887	855	873	777	769	869
709	613	664	776	873	880	779	873	856	1937	856	874	778	773	869
709	613	665	776	875	880	781	873	856	1940	857	874	779	775	871
710	613	666	777	878	881	782	874	858	1954	857	875	781	775	872
710	614	666	778	878	882	782	875	859	1983	858	878	781	778	873
710	614	667	779	879	883	782	875	860	2023	860	878	782	781	874
711	614	667	781	879	885	783	876	860	2034	861	878	783	782	876
712	614	667	782	881	886	784	878	861	2063	861	878	784	783	877
712	614	668	783	883	886	786	878	861	2063	861	879	784	784	878
712	616	668	784	885	888	787	878	862	2069	864	880	785	787	882
714	616	668	784	886	889	788	879	864	2105	865	881	787	790	883
714	616	669	786	889	889	789	879	865	2114	865	882	788	791	883
714	616	669	786	894	893	790	881	866	2117	866	883	788	794	883
715	616	669	788	897	894	791	881	866	2118	867	883	789	796	884
715	617	670	789	901	896	791	881	866	2121	867	883	790	797	884
717	617	670	789	903	897	792	884	867	2142	870	884	790	797	884
717	618	671	790	907	899	792	887	868	2168	871	884	791	799	885
718	618	671	791	908	899	793	890	868	2172	871	885	791	802	885
719	618	671	791	911	904	796	896	869	2194	872	887	792	806	886
720	618	671	792	915	909	797	899	871	2199	874	888	793	835	886
720	619	672	792	931	911	799	901	873	2213	875	888	795	843	886
721	619	672	792	931	917	800	903	875	2214	875	889	797	850	889
721	620	672	792	935	918	802	907	875	2216	877	892	799	855	889
721	620	673	793	936	922	802	908	876	2239	878	893	803	857	889
722	620	673	793	937	931	802	936	878	2240	880	895	804	886	894
722	621	675	797	941	938	803	939	878	2252	880	896	808	962	895
722	621	675	798	943	954	804	944	879	2257	881	898	809	963	895
723	621	676	798	948	958	809	948	879	2259	881	898	809	970	899
724	621	676	799	951	964	809	954	881	2261	883	898	811	973	899
725	621	676	800	952	964	810	958	882	2267	884	900	815	975	900
725	622	676	802	954	977	812	960	883	2272	885	901	816	979	901
725	623	677	802	955	994	815	962	884	2281	887	915	818	990	903
726	623	677	802	959	1001	816	963	885	2309	888	918	819	994	904
726	624	679	802	959	1024	816	970	885	2310	892	921	820	998	904
727	624	679	803	967	1048	817	973	885	2314	892	931	828	1001	907
727	625	680	804	968	1076	818	974	886	2325	893	933	829	1002	908
728	625	680	808	968	1103	819	975	889	2337	893	940	830	1007	909
730	625	680	809	969	1172	819	976	889	2338	893	942	835	1008	909
730	626	681	809	970	1253	819	979	891	2341	895	946	836	1012	909
731	626	681	809	971	1412	820	989	896	2348	896	957	836	1014	910
732	626	681	809	972	1518	821	990	896	2369	900	957	844	1015	910
732	628	681	809	973	1527	825	998	899	2384	903	960	852	1019	915
733	628	681	810	973	1537	825	999	903	2386	906	962	852	1032	916
733	630	683	810	974	1572	826	1001	909	2387	907	970	862	1035	918
733	630	684	812	975	1605	826	1007	912	2398	907	970	863	1044	919
734	630	684	813	976	1614	827	1008	919	2400	909	972	864	1046	921
735	630	685	813	979	1642	828	1066	931	2401	910	978	865	1046	923
735	631	686	815	981	1656	829	1111	944	2408	913	994	871	1055	923
736	631	686	816	985	1693	830	1117	973	2409	914	996	884	1063	925
737	633	686	816	986	1703	834	1130	974	2409	916	1035	885	1064	925
737	633	687	817	987	1728	836	1141	975	2413	919	1078	886	1066	928
737	633	687	818	990	1750	836	1151	979	2417	920	1087	888	1076	932
737	634	688	818	994	1792	838	1166	987	2456	923	1186	890	1092	932
738	634	688	819	998	1832	845	1191	990	2457	924	1217	892	1101	933
738	634	688	819	1001	1888	847	1235	994	2465	927	1266	894	1110	934
738	635	688	819	1002	1904	848	1236	995	2472	929	1281	898	1113	935
739	635	689	820	1007	1958	849	1264	999	2476	930	1403	904	1125	939
739	635	689	820	1008	1961	850	1269	1002	2482	933	1423	905	1128	940
741	637	689	822	1017	1966	852	1311	1008	2487	934	1488	912	1131	946
741	638	689	826	1017	1981	852	1371	1014	2509	935	1502	913	1133	949
742	638	690	828	1019	1993	853	1372	1027	2510	938	1533	921	1139	949
742	638	692	829	1019	1994	857	1404	1034	2513	941	1556	921	1144	949
744	639	693	830	1074	2013	861	1405	1036	2513	942	1585	935	1159	952
744	639	695	831	1079	2101	862	1417	1037	2516	946	1601	942	1165	968
745	639	695	834	1103	2123	862	1565	1049	2521	950	1631	961	1191	970
747	640	695	836	1138	2138	864	1583	1063	2530	950	1659	964	1199	971
748	640	695	840	1144	2176	865	1588	1063	2531	952	1671	981	1232	971
748	640	696	841	1150	2180	871	1605	1071	2534	952	1698	984	1247	971
748	640	696	846	1162	2224	873	1650	1096	2545	952	1713	986	1257	971
749	641	696	847	1170	2237	874	1664	1101	2551	953	1786	991	1299	975
751	642	697	848	1176	2245	878	1673	1110	2557	954	1804	991	1322	976
753	642	697	850	1178	2369	881	1685	1118	2561	954	1821	994	1325	978
753	643	697	851	1189	2393	884	1758	1119	2564	954	1827	996	1366	978
753	643	697	852	1231	2407	884	1759	1120	2567	956	1840	997	1389	979
753	643	698	852	1240	2453	885	1780	1139	2575	956	1842	997	1422	979
757	643	700	853	1240	2532	886	1780	1184	2579	959	1846	998	1422	980
757	645	701	854	1262	2587	886	1784	1216	2581	961	1850	999	1432	981
760	645	702	862	1281	2627	886	1791	1224	2584	962	1853	1005	1436	986
760	646	702	862	1287	2642	887	1797	1238	2587	962	1862	1007	1444	986
761	646	703	864	1327	2677	890	1798	1276	2592	962	1865	1013	1447	987
761	646	703	865	1393	2691	890	1809	1285	2593	963	1873	1016	1459	988
762	646	705	865	1399	2709	891	1814	1322	2595	964	1889	1023	1461	990
762	647	705	867	1434	2754	891	1822	1349	2597	966	1893	1030	1469	991
762	647	705	869	1434	2782	892	1823	1388	2640	967	1909	1035	1471	992
763	647	706	870	1437	2786	895	1828	1393	2643	967	1913	1040	1482	994
765	648	706	871	1553	2811	897	1832	1470	2655	970	1915	1042	1521	995
765	648	709	871	1555	2816	903	1833	1477	2658	971	1919	1043	1537	997
767	649	711	880	1579	2821	905	1846	1537	2671	971	1931	1048	1537	998
767	649	714	881	1618	2827	909	1860	1563	2685	972	1933	1050	1553	1001
767	649	714	882	1663	2831	912	1864	1583	2689	972	1959	1055	1566	1002
767	650	714	884	1671	2845	913	1882	1591	2693	973	1962	1068	1584	1007
768	650	714	884	1702	2868	914	1887	1603	2711	974	1969	1071	1640	1007
769	650	714	885	1703	2874	920	1896	1640	2719	974	1976	1073	1642	1008
770	651	715	885	1710	2881	932	1902	1698	2728	975	1976	1074	1680	1014
770	652	716	885	1726	2888	942	1904	1700	2731	977	1980	1080	1686	1015
770	652	716	886	1756	2895	947	1938	1700	2758	980	1982	1084	1690	1024
771	652	717	886	1756	2903	949	1944	1703	2765	980	1988	1086	1698	1031
772	653	718	886	1759	2909	953	1947	1711	2770	981	1990	1086	1702	1035
773	653	719	889	1764	2911	958	1958	1715	2771	984	1995	1087	1703	1044
775	653	720	890	1780	2919	962	1964	1718	2800	984	1995	1105	1710	1091
777	654	720	891	1809	2928	964	1981	1726	2818	987	2002	1106	1717	1158
777	655	721	893	1814	2940	976	1983	1734	2819	988	2003	1107	1726	1160
778	655	721	894	1822	2951	977	1993	1750	2823	990	2006	1130	1756	1173
779	655	721	895	1824	2961	981	1994	1756	2834	993	2012	1133	1759	1226
779	655	721	897	1828	2970	983	2003	1759	2838	995	2012	1147	1780	1236
780	656	721	899	1832	2973	985	2004	1761	2851	995	2017	1161	1799	1244
781	656	722	902	1840	2976	986	2008	1762	2859	996	2018	1167	1809	1248
782	657	723	903	1846	2978	989	2009	1773	2860	997	2020	1174	1814	1256
783	657	723	903	1855	2986	996	2015	1773	2867	1003	2022	1186	1822	1260
783	657	724	904	1860	2998	1005	2019	1773	2870	1005	2023	1196	1828	1260
784	657	725	905	1873	3017	1007	2024	1775	2871	1006	2023	1202	1832	1320
784	658	725	905	1882	3023	1016	2034	1780	2891	1012	2026	1202	1834	1325
784	658	726	905	1887	3049	1030	2036	1786	2917	1018	2032	1205	1846	1339
784	658	727	909	1896	3051	1030	2036	1787	2917	1019	2037	1205	1860	1404
784	658	727	912	1902	3065	1035	2036	1789	2921	1029	2045	1207	1882	1422
787	658	728	913	1944	3102	1037	2037	1789	2932	1034	2050	1211	1887	1484
788	658	728	917	1947	3109	1040	2038	1809	2940	1088	2054	1223	1896	1507
788	659	729	919	1958	3135	1042	2052	1814	2955	1090	2054	1223	1902	1507
788	660	729	926	1963	3170	1048	2054	1822	2973	1091	2057	1229	1944	1560
789	660	730	926	1964	3184	1050	2062	1827	2987	1115	2058	1239	1947	1564
789	661	731	928	1981	3203	1055	2064	1828	2987	1117	2064	1246	1958	1571
789	662	732	930	1983	3207	1055	2069	1828	3006	1117	2065	1259	1964	1616
789	663	733	931	1993	3223	1068	2072	1830	3012	1119	2068	1263	1981	1620
789	663	735	933	1993	3243	1071	2078	1831	3012	1144	2069	1267	1983	1680
791	663	735	935	1994	3250	1075	2080	1832	3014	1147	2070	1277	1989	1686
792	664	735	939	2002	3261	1084	2088	1833	3027	1209	2073	1291	1993	1690
792	666	735	941	2004	3270	1084	2088	1845	3061	1210	2077	1299	1994	1690
792	666	735	941	2008	3280	1109	2090	1846	3090	1230	2077	1301	2004	1691
793	667	736	942	2013	3307	1148	2108	1852	3091	1265	2082	1313	2008	1695
794	667	736	942	2015	3315	1154	2115	1852	3098	1276	2083	1315	2015	1698
794	667	736	947	2019	3326	1168	2120	1853	3098	1278	2088	1319	2019	1702
795	667	737	949	2036	3328	1178	2125	1860	3108	1366	2091	1327	2022	1703
795	668	737	950	2037	3335	1191	2128	1865	3120	1383	2092	1334	2036	1710
795	668	737	954	2038	3352	1200	2129	1873	3135	1405	2092	1335	2037	1726
796	668	739	954	2052	3379	1201	2130	1873	3138	1423	2103	1354	2038	1736
798	668	740	962	2055	3409	1225	2133	1876	3156	1429	2110	1358	2045	1749
798	669	740	964	2075	3419	1246	2140	1881	3176	1439	2116	1364	2054	1752
798	670	741	965	2081	3449	1276	2150	1882	3178	1451	2122	1373	2062	1756
799	671	741	970	2117	3478	1280	2217	1887	3202	1452	2127	1400	2063	1759
799	672	741	972	2126	3499	1314	2233	1888	3206	1454	2142	1408	2064	1771
802	672	742	981	2157	3508	1315	2240	1889	3218	1479	2145	1408	2069	1780
803	673	743	982	2161	3526	1323	2251	1895	3222	1490	2149	1416	2072	1800
804	673	744	983	2174	3532	1326	2270	1896	3228	1494	2172	1435	2078	1809
804	674	745	984	2177	3544	1335	2280	1902	3235	1537	2176	1438	2088	1809
807	675	745	986	2184	3585	1338	2282	1904	3262	1577	2200	1446	2090	1814
809	676	747	987	2192	3607	1353	2308	1906	3264	1594	2200	1448	2108	1817
809	676	748	988	2205	3629	1374	2346	1911	3271	1599	2217	1451	2115	1822
811	677	748	991	2206	3630	1380	2365	1914	3271	1626	2221	1452	2120	1828
813	677	749	994	2208	3631	1400	2366	1917	3293	1638	2226	1452	2125	1829
815	677	749	995	2211	3645	1403	2370	1921	3320	1651	2233	1457	2128	1832
816	679	752	996	2224	3645	1410	2376	1924	3321	1669	2236	1462	2140	1846
817	679	755	998	2227	3655	1412	2376	1944	3333	1684	2237	1473	2141	1857
817	679	756	999	2228	3656	1418	2382	1947	3333	1696	2249	1479	2145	1860
820	679	757	1002	2231	3656	1420	2393	1958	3360	1732	2265	1486	2153	1869
821	680	758	1005	2235	3680	1422	2394	1959	3403	1746	2268	1495	2159	1882
821	681	759	1005	2237	3703	1429	2405	1959	3423	1773	2270	1495	2160	1884
821	681	759	1007	2244	3717	1430	2421	1960	3429	1782	2274	1496	2162	1887
822	683	761	1013	2262	3728	1432	2430	1961	3432	1794	2290	1497	2171	1889
822	684	762	1016	2285	3768	1434	2451	1964	3433	1804	2294	1499	2177	1893
822	684	763	1017	2291	3783	1439	2476	1977	3446	1809	2300	1508	2192	1896
823	685	764	1023	2293	3805	1449	2535	1981	3466	1819	2302	1511	2192	1898
825	686	764	1023	2304	3855	1469	2542	1983	3467	1820	2313	1529	2194	1902
825	687	764	1030	2313	3862	1485	2544	1987	3500	1821	2314	1553	2204	1907
828	688	767	1035	2326	3877	1506	2550	1988	3511	1824	2332	1561	2206	1935
829	688	767	1040	2326	3880	1526	2555	1989	3533	1827	2332	1570	2213	1944
830	688	767	1042	2328	3891	1527	2556	1993	3565	1836	2339	1579	2226	1947
832	689	767	1043	2360	3899	1563	2562	1993	3571	1838	2344	1585	2233	1950
833	689	770	1069	2369	3900	1580	2572	1994	3585	1840	2384	1591	2241	1958
835	689	770	1079	2380	3908	1581	2574	2001	3598	1840	2390	1606	2241	1964
838	692	771	1125	2385	3918	1601	2575	2004	3623	1845	2395	1629	2245	2006
838	692	771	1127	2395	3928	1606	2575	2008	3630	1846	2405	1636	2246	2021
838	695	771	1127	2406	3936	1606	2577	2013	3663	1850	2455	1639	2252	2022
840	695	771	1134	2415	3936	1637	2579	2015	3676	1853	2455	1640	2256	2046
841	695	771	1154	2416	3940	1678	2580	2019	3690	1859	2456	1647	2262	2073
842	696	772	1175	2419	3968	1679	2583	2020	3707	1861	2456	1659	2269	2086
844	696	772	1180	2427	3985	1688	2588	2030	3711	1862	2462	1670	2274	2088
845	697	775	1191	2429	3996	1697	2588	2033	3712	1865	2467	1671	2274	2090
847	697	775	1199	2441	4009	1699	2601	2036	3715	1873	2469	1682	2276	2104
850	697	776	1234	2441	4011	1717	2601	2037	3715	1874	2479	1685	2283	2108
852	699	777	1242	2459	4024	1728	2608	2038	3716	1875	2480	1688	2286	2115
853	702	777	1273	2461	4038	1745	2612	2048	3722	1893	2498	1690	2296	2116
854	702	779	1315	2471	4054	1747	2615	2053	3748	1895	2502	1697	2297	2120
854	702	779	1329	2475	4065	1748	2621	2054	3751	1903	2504	1698	2301	2125
856	703	780	1333	2479	4132	1775	2629	2061	3751	1909	2513	1699	2303	2128
857	705	780	1341	2486	4169	1781	2639	2062	3761	1919	2521	1703	2304	2129
857	708	782	1355	2486	4171	1784	2640	2064	3766	1927	2521	1705	2304	2140
858	714	783	1375	2488	4193	1825	2640	2064	3777	1929	2523	1716	2328	2141
860	714	786	1383	2490	4196	1833	2647	2064	3791	1931	2526	1723	2329	2142
860	714	788	1384	2540	4206	1835	2650	2069	3812	1933	2528	1728	2334	2145
862	715	788	1392	2546	4261	1836	2654	2072	3837	1936	2529	1732	2353	2147
862	716	789	1399	2556	4274	1836	2663	2074	3844	1939	2534	1732	2354	2153
862	716	789	1417	2570	4289	1837	2669	2078	3914	1942	2536	1739	2357	2157
863	717	790	1421	2579	4347	1839	2675	2079	3928	1959	2539	1741	2381	2159
867	719	791	1430	2633	4349	1845	2676	2081	3933	1964	2548	1745	2386	2160
867	719	791	1467	2640	4352	1848	2682	2088	3938	1973	2555	1747	2389	2162
868	720	792	1510	2642	4352	1854	2699	2090	3944	1976	2555	1759	2389	2171
869	720	792	1518	2646	4353	1855	2703	2098	3944	1976	2555	1763	2390	2192
869	721	792	1550	2655	4417	1855	2703	2108	3951	1980	2557	1767	2390	2194
869	721	795	1552	2659	4418	1860	2703	2114	3954	1982	2565	1778	2401	2194
870	722	796	1572	2662	4436	1870	2708	2115	3978	1990	2570	1820	2410	2198
870	722	797	1578	2662	4436	1877	2709	2119	3999	1995	2574	1823	2418	2199
871	722	797	1583	2663	4438	1877	2711	2120	4108	1996	2593	1829	2419	2204
872	722	797	1604	2665	4461	1880	2712	2125	4111	1996	2597	1841	2419	2206
872	723	798	1615	2673	4464	1881	2714	2128	4113	2002	2599	1855	2420	2207
874	726	798	1629	2684	4473	1893	2715	2132	4118	2003	2601	1874	2421	2212
874	727	798	1629	2694	4475	1896	2721	2139	4123	2006	2608	1876	2421	2213
876	727	799	1644	2696	4509	1897	2733	2140	4123	2017	2610	1897	2421	2218
877	727	801	1658	2698	4532	1900	2736	2140	4138	2022	2637	1899	2425	2219
878	728	804	1661	2700	4540	1903	2739	2142	4145	2023	2646	1918	2432	2225
878	728	804	1662	2703	4569	1903	2744	2152	4150	2026	2652	1922	2450	2226
879	728	804	1693	2703	4584	1904	2744	2164	4162	2027	2669	1955	2459	2231
879	728	805	1728	2708	4601	1910	2746	2165	4165	2029	2669	2025	2460	2233
880	729	806	1737	2709	4608	1911	2756	2171	4169	2032	2674	2033	2462	2237
881	730	806	1756	2712	4657	1917	2762	2172	4173	2036	2676	2058	2469	2241
883	732	807	1767	2713	4677	1921	2766	2174	4204	2045	2677	2059	2476	2245
884	732	807	1769	2714	4685	1932	2771	2178	4209	2047	2687	2077	2478	2271
884	733	807	1770	2717	4739	1933	2779	2185	4233	2049	2692	2088	2495	2286
885	734	808	1772	2721	4747	1935	2786	2196	4267	2054	2692	2116	2496	2297
885	735	811	1775	2732	4784	1948	2787	2204	4330	2057	2694	2124	2511	2312
885	735	812	1777	2733	4821	1948	2789	2210	4349	2058	2695	2143	2512	2329
885	735	813	1778	2736	4822	1949	2796	2212	4350	2064	2698	2149	2516	2334
925	736	813	1780	2739	4869	1952	2801	2213	4351	2065	2700	2155	2521	2349
930	736	813	1780	2740	4872	1956	2804	2224	4381	2068	2701	2174	2525	2353
937	736	814	1781	2744	4874	1957	2815	2255	4389	2069	2704	2176	2526	2354
953	738	814	1784	2746	4912	1961	2822	2256	4391	2072	2723	2182	2533	2356
969	738	815	1786	2756	4951	1963	2825	2276	4415	2075	2725	2182	2533	2357
999	740	816	1786	2766	4965	1964	2827	2295	4431	2077	2728	2185	2534	2358
1084	740	816	1788	2771	4967	1973	2834	2302	4443	2088	2735	2186	2535	2370
1094	740	820	1792	2771	5059	1975	2834	2313	4449	2091	2739	2187	2546	2372
1271	740	822	1793	2774	5064	1976	2836	2377	4483	2092	2773	2189	2556	2375
1347	741	823	1800	2779	5080	1979	2847	2388	4489	2093	2778	2203	2557	2381
1382	741	823	1807	2787	5160	1985	2849	2396	4518	2098	2780	2206	2559	2383
1388	743	824	1808	2789	5237	1985	2855	2407	4521	2105	2790	2210	2562	2386
1437	744	825	1808	2791	5255	1989	2855	2409	4526	2111	2791	2216	2572	2389
1456	744	826	1809	2792	5261	1990	2860	2428	4555	2116	2800	2218	2574	2389
1515	748	826	1810	2801	5274	1995	2873	2432	4555	2117	2802	2220	2575	2390
1519	749	827	1817	2804	5295	1999	2874	2475	4563	2121	2803	2220	2575	2390
1521	750	828	1817	2815	5311	2002	2880	2518	4563	2124	2809	2221	2577	2396
1549	754	829	1822	2815	5324	2009	2884	2518	4600	2126	2812	2221	2577	2397
1556	755	830	1823	2822	5339	2015	2888	2523	4608	2128	2815	2224	2583	2401
1657	757	831	1825	2825	5342	2018	2895	2542	4608	2130	2817	2228	2583	2410
1727	764	833	1825	2834	5418	2024	2905	2556	4611	2131	2820	2239	2588	2416
1748	764	833	1825	2836	5466	2032	2908	2557	4628	2135	2822	2239	2591	2418
1752	768	835	1833	2844	5466	2033	2911	2568	4691	2136	2829	2240	2601	2419
1770	769	836	1835	2847	5495	2041	2919	2574	4714	2141	2833	2242	2601	2419
1955	770	840	1836	2849	5578	2042	2922	2575	4715	2149	2835	2248	2611	2420
2000	770	843	1837	2851	5596	2044	2925	2603	4733	2168	2849	2252	2612	2421
2008	770	845	1839	2855	5645	2050	2925	2612	4762	2170	2849	2254	2615	2421
2068	772	845	1845	2860	5670	2059	2929	2697	4770	2176	2854	2255	2621	2432
2113	775	846	1848	2873	5678	2068	2932	2709	4785	2178	2859	2260	2639	2435
2155	776	849	1854	2874	5688	2077	2941	2711	4806	2179	2859	2265	2640	2436
2171	777	850	1855	2880	5698	2080	2951	2723	4819	2195	2861	2269	2640	2444
2247	779	851	1860	2884	5710	2081	2951	2723	4866	2198	2861	2270	2647	2450
2557	779	851	1870	2888	5725	2094	2953	2759	5102	2200	2862	2270	2650	2459
2559	783	851	1877	2888	5729	2102	2955	2767	5118	2202	2864	2270	2654	2460
2578	784	853	1877	2895	5731	2104	2960	2770	5423	2205	2865	2274	2660	2462
2808	786	853	1880	2904	5732	2110	2970	2772	5484	2205	2865	2276	2663	2466
2839	789	854	1881	2905	5745	2120	2970	2783	5499	2209	2865	2293	2675	2469
2886	791	854	1889	2908	5754	2136	2974	2787	5502	2210	2866	2303	2680	2469
2945	793	855	1893	2911	5890	2138	2978	2795	5710	2217	2869	2304	2682	2476
3096	793	855	1896	2911	5948	2143	2984	2797	5715	2220	2870	2304	2686	2478
3114	797	856	1897	2913	6022	2144	2998	2797	6075	2236	2873	2305	2691	2478
3203	798	858	1900	2917	6023	2149	3006	2815	6132	2236	2875	2318	2698	2482
4061	800	858	1903	2919	6029	2163	3017	2816		2245	2879	2321	2703	2488
4181	803	858	1903	2925	6137	2167	3023	2837		2256	2883	2322	2703	2495
4617	804	858	1904	2931	6200	2187	3049	2842		2257	2886	2334	2703	2499
4846	804	859	1910	2936	6318	2190	3051	2843		2257	2887	2336	2708	2499
4924	804	859	1911	2940	6336	2209	3053	2858		2265	2890	2338	2708	2502
5001	807	859	1917	2941	6563	2214	3059	2862		2281	2899	2339	2709	2505
5017	807	862	1921	2941		2232	3065	2870		2283	2901	2340	2712	2511
5130	808	862	1928	2951		2250	3066	2871		2292	2903	2341	2714	2512
5338	813	863	1932	2955		2277	3074	2888		2294	2903	2350	2721	2513
5534	815	864	1933	2970		2280	3109	2889		2298	2908	2350	2721	2516
5619	817	865	1935	2970		2288	3135	2895		2300	2913	2354	2733	2521
	821	866	1938	2974		2293	3170	2903		2304	2919	2364	2736	2524
	822	867	1942	2974		2293	3200	2905		2306	2921	2365	2739	2525
	822	867	1948	2978		2302	3203	2907		2310	2923	2370	2744	2526
	822	869	1948	2980		2305	3210	2913		2311	2924	2371	2744	2529
	823	872	1949	2983		2305	3223	2919		2312	2925	2372	2746	2533
	825	873	1951	2984		2312	3243	2920		2320	2928	2380	2756	2534
	825	874	1952	2985		2323	3250	2923		2321	2931	2382	2766	2535
	826	874	1956	2997		2323	3253	2928		2331	2950	2392	2771	2547
	827	874	1957	2998		2336	3269	2929		2334	2957	2397	2779	2552
	830	875	1961	3006		2345	3280	2929		2337	2960	2403	2784	2556
	831	875	1963	3012		2354	3326	2947		2338	2965	2406	2787	2562
	833	876	1964	3017		2370	3330	2951		2340	2973	2411	2789	2572
	834	878	1969	3023		2373	3382	2953		2341	2977	2422	2801	2574
	835	879	1973	3049		2379	3391	2955		2343	2977	2425	2804	2575
	835	880	1973	3051		2390	3404	2963		2345	2979	2426	2814	2575
	839	882	1976	3053		2393	3449	2970		2347	2980	2427	2815	2577
	840	884	1977	3065		2407	3486	2970		2348	2989	2429	2822	2583
	841	885	1979	3066		2413	3489	2972		2349	2994	2429	2825	2588
	844	885	1985	3076		2430	3500	2973		2357	2994	2439	2834	2601
	845	888	1990	3109		2454	3504	2974		2363	2997	2443	2836	2601
	846	890	1995	3135		2461	3544	2974		2365	3003	2446	2847	2608
	847	890	2006	3170		2463	3548	2976		2367	3006	2449	2849	2613
	848	891	2009	3200		2471	3585	2976		2371	3009	2453	2855	2615
	851	891	2021	3203		2489	3618	2978		2374	3012	2461	2860	2621
	853	894	2032	3210		2490	3626	2985		2374	3020	2463	2873	2623
	854	894	2033	3223		2500	3656	2987		2378	3023	2466	2874	2629
	875	897	2041	3243		2510	3703	2989		2385	3027	2468	2880	2632
	909	898	2042	3250		2513	3712	2994		2408	3053	2469	2884	2635
	923	899	2044	3253		2521	3726	2998		2413	3060	2470	2888	2639
	942	899	2044	3269		2521	3768	3006		2421	3061	2475	2895	2640
	962	902	2050	3280		2522	3842	3011		2431	3063	2476	2908	2640
	964	909	2053	3289		2527	3855	3014		2431	3075	2476	2908	2647
	971	909	2055	3319		2535	3855	3017		2453	3079	2479	2911	2712
	1011	915	2057	3326		2538	3862	3023		2480	3084	2492	2919	2712
	1016	917	2059	3330		2538	3899	3023		2512	3095	2499	2951	2713
	1017	918	2062	3391		2539	3928	3031		2520	3097	2501	2955	2714
	1057	921	2064	3446		2542	3979	3048		2520	3097	2510	2970	2721
	1065	931	2064	3449		2559	3985	3049		2532	3100	2511	2970	2731
	1085	938	2078	3471		2560	4011	3051		2533	3108	2511	2974	2733
	1147	940	2086	3489		2561	4054	3053		2537	3109	2511	2978	2736
	1165	941	2090	3544		2570	4108	3065		2540	3111	2517	2978	2739
	1175	944	2091	3570		2584	4132	3066		2572	3125	2519	2998	2744
	1178	951	2093	3582		2589	4134	3069		2589	3140	2524	3006	2746
	1181	952	2095	3585		2589	4169	3076		2595	3157	2524	3017	2747
	1185	953	2097	3656		2592	4196	3109		2614	3165	2531	3023	2756
	1190	959	2102	3683		2594	4352	3135		2615	3168	2532	3049	2766
	1198	961	2102	3687		2606	4417	3170		2638	3171	2534	3051	2771
	1225	964	2103	3690		2607	4418	3200		2639	3174	2541	3053	2777
	1234	968	2104	3703		2607	4423	3203		2641	3190	2544	3065	2779
	1240	969	2112	3710		2614	4475	3204		2648	3196	2545	3066	2786
	1241	969	2114	3768		2620	4584	3207		2650	3208	2551	3071	2787
	1245	971	2117	3840		2622	4601	3210		2669	3232	2551	3084	2788
	1254	973	2118	3845		2624	4694	3215		2680	3235	2559	3109	2789
	1263	973	2119	3855		2637	4706	3223		2680	3243	2561	3135	2790
	1317	975	2122	3862		2642	4731	3235		2706	3253	2562	3142	2797
	1322	993	2125	3894		2646	4732	3243		2720	3253	2574	3149	2801
	1419	1016	2138	3899		2653	4738	3248		2731	3263	2575	3170	2801
	1432	1049	2161	3903		2659	4749	3250		2733	3266	2577	3197	2804
	1433	1057	2163	3975		2668	4777	3253		2734	3269	2582	3200	2815
	1439	1065	2164	3985		2668	4779	3261		2747	3289	2596	3203	2822
	1455	1072	2205	4011		2670	4784	3269		2755	3297	2596	3204	2823
	1526	1073	2225	4054		2681	4806	3270		2782	3318	2602	3210	2824
	1554	1077	2225	4055		2685	4823	3278		2785	3322	2606	3212	2825
	1607	1088	2228	4093		2688	4860	3280		2814	3329	2613	3223	2833
	1699	1116	2229	4098		2691	4980	3294		2815	3349	2623	3243	2834
	2019	1147	2229	4099		2694	5150	3304		2817	3358	2625	3250	2836
	2120	1165	2231	4099		2705	5190	3307		2820	3366	2628	3253	2838
	2149	1178	2233	4132		2709	5203	3308		2830	3367	2642	3269	2839
	2588	1181	2235	4150		2710	5206	3321		2835	3392	2642	3280	2842
	2810	1190	2243	4169		2711	5232	3326		2837	3394	2646	3294	2847
	2838	1195	2243	4172		2713	5232	3328		2838	3422	2667	3308	2849
	2942	1198	2245	4181		2718	5232	3330		2842	3423	2668	3312	2850
	3689	1219	2256	4196		2736	5255	3335		2844	3433	2681	3326	2855
	3798	1236	2265	4273		2736	5274	3340		2849	3448	2691	3330	2860
	3890	1241	2323	4295		2752	5327	3379		2849	3454	2694	3331	2865
		1256	2324	4352		2757	5373	3391		2849	3485	2695	3337	2866
		1280	2337	4417		2760	5431	3406		2849	3503	2710	3368	2870
		1297	2349	4418		2762	5463	3409		2859	3510	2711	3376	2873
		1324	2369	4475		2765	5471	3419		2859	3521	2736	3378	2874
		1327	2370	4505		2788	5578	3427		2873	3526	2738	3386	2998
		1337	2391	4584		2792	5619	3440		2875	3527	2741	3391	3000
		1349	2398	4601		2794	5631	3449		2879	3534	2752	3401	3005
		1375	2408	4753		2794	5678	3458		2883	3535	2752	3402	3006
		1381	2408	4764		2797	5698	3477		2883	3536	2760	3403	3012
		1383	2409	4773		2800	5732	3478		2884	3538	2770	3414	3017
		1388	2409	4784		2802	5745	3489		2884	3542	2792	3447	3019
		1406	2411	4851		2804	5754	3497		2886	3547	2794	3449	3023
		1419	2418	4877		2814		3508		2887	3564	2794	3468	3023
		1426	2424	4882		2817		3526		2899	3566	2797	3475	3033
		1429	2431	4892		2821		3544		2899	3600	2800	3481	3041
		1450	2433	4899		2822		3545		2901	3602	2802	3488	3045
		1490	2434	4927		2827		3585		2903	3612	2804	3489	3046
		1554	2448	4975		2830		3607		2905	3621	2826	3490	3049
		1578	2468	5008		2831		3618		2919	3628	2831	3491	3051
		1579	2470	5023		2832		3619		2928	3631	2832	3498	3052
		1620	2476	5101		2836		3629		2931	3646	2837	3502	3053
		1747	2481	5163		2837		3631		2945	3646	2841	3515	3053
		1773	2486	5177		2848		3645		2951	3658	2848	3521	3065
		1984	2490	5256		2854		3645		2962	3662	2859	3544	3065
		2097	2497	5274		2855		3656		2979	3666	2862	3585	3066
		2109	2503	5522		2861		3656		2980	3673	2870	3589	3076
		2285	2505	5573		2863		3660		2988	3700	2873	3656	3090
		2348	2508	5578		2870		3680		2998	3716	2874	3658	3095
		2356	2511	5673		2875		3702		3003	3717	2881	3667	3095
		2426	2513	5678		2880		3703		3006	3762	2897	3686	3098
		3091	2515	5698		2881		3717		3009	3775	2926	3703	3100
			2520			2897		3732		3020	3776	2938	3714	3104
			2522			2897		3737		3027	3777	2944	3738	3108
			2531			2898		3768		3053	3786	2949	3768	3109
			2534			2909		3779		3060	3819	2950	3776	3110
			2542			2909		3840		3061	3821	2955	3777	3113
			2543			2911		3855		3063	3856	2958	3782	3115
			2558			2922		3862		3079	3857	2958	3792	3120
			2558			2932		3873		3084	3874	2978	3828	3129
			2586			2937		3877		3097	3887	2978	3855	3131
			2591			2938		3880		3109	3888	2999	3862	3135
			2592			2940		3891		3111	3893	3016	3876	3140
			2602			2949		3899		3125	3923	3018	3894	3140
			2609			2956		3900		3140	3930	3022	3899	3164
			2618			2958		3918		3165	3936	3027	3906	3168
			2621			2958		3928		3168	3937	3051	3956	3170
			2623			2964		3936		3171	3961	3067	3974	3171
			2632			2973		3940		3174	3989	3098	3982	3172
			2633			2980		3943		3190	4021	3101	3985	3178
			2635			2982		3967		3208	4047	3103	3991	3200
			2636			2984		3985		3216	4052	3135	4011	3203
			2641			2985		4011		3235	4060	3139	4019	3210
			2646			3016		4024		3242	4067	3140	4054	3216
			2647			3018		4054		3243	4079	3143	4059	3223
			2653			3058		4109		3253	4086	3145	4084	3224
			2657			3098		4132		3253	4100	3152	4093	3238
			2670			3101		4136		3263	4136	3155	4120	3238
			2672			3103		4169		3269	4140	3184	4127	3241
			2675			3135		4193		3289	4178	3190	4132	3243
			2683			3139		4196		3322	4184	3195	4145	3244
			2683			3140		4199		3329	4188	3197	4155	3250
			2688			3143		4206		3349	4277	3197	4169	3252
			2713			3145		4206		3358	4279	3206	4175	3253
			2730			3152		4311		3366	4345	3212	4196	3256
			2744			3181		4352		3392	4353	3239	4214	3263
			2751			3190		4376		3394	4362	3261	4228	3264
			2755			3195		4404		3422	4387	3262	4352	3269
			2757			3197		4417		3433	4414	3269	4353	3269
			2763			3197		4417		3448	4425	3278	4360	3269
			2783			3206		4418		3454	4488	3291	4365	3271
			2783			3212		4429		3485	4494	3322	4394	3280
			2793			3261		4475		3510	4496	3324	4400	3280
			2810			3262		4487		3526	4503	3327	4414	3290
			2816			3278		4511		3527	4509	3336	4417	3293
			2818			3314		4515		3538	4558	3351	4473	3302
			2824			3322		4520		3564	4610	3354	4559	3309
			2828			3324		4540		3577	4656	3376	4600	3326
			2829			3349		4584		3600	4667	3415	4655	3330
			2843			3351		4601		3621	4682	3419	4685	3334
			2845			3354		4608		3628	4683	3423	4705	3335
			2853			3383		4615		3629	4715	3435	4735	3339
			2863			3419		4636		3662	4718	3441	4739	3339
			2869			3451		4673		3666	4757	3451	4750	3345
			2872			3526		4718		3673	4767	3466	4855	3368
			2883			3534		4725		3700	4812	3468	4861	3377
			2886			3628		4740		3772	4836	3476	4943	3379
			2886			3649		4784		3777	4880	3496	4968	3384
			2888			3649		4818		3786	4903	3508	5003	3386
			2889			3693		4822		3806	4916	3511	5063	3388
			2893			3742		4869		3819	4961	3526	5067	3389
			2897			3750		4878		3821	4970	3530	5151	3390
			2897			3793		4923		3832	4978	3534	5183	3391
			2900			3811		4944		3838	4980	3548	5201	3393
			2902			3935		4972		3857	5012	3566	5292	3403
			2909			3943		4978		3887	5023	3573	5333	3412
			2912			4034		4990		3961	5030	3573	5343	3412
			2916			4307		5032		3989	5050	3586	5382	3417
			2928			4335		5080		4047	5084	3609	5412	3419
			2938			4353		5087		4079	5098	3628	5431	3422
			2942			4414		5141		4086	5164	3637	5470	3425
			2946			4509		5156		4100	5586	3649	5472	3426
			2949			4529		5180		4114		3649	5481	3428
			2949			4574		5274		4136		3666	5499	3445
			2953			4587		5342		4184		3667	5512	3449
			2954			4617		5358		4332		3676	5555	3451
			2956			4705		5466		4363		3687	5579	3458
			2958			4721		5506		4365		3706	5593	3463
			2958			4826		5578		4380		3716	5605	3465
			2965			4882		5588		4387		3745	5609	3474
			2970			4904		5622		4409		3751	5677	3489
			3016			4963		5628		4488		3811		3489
			3018			5205		5645		4494		3823		3504
			3098			5238		5678		4495		3867		3512
			3101			5438		5688		4496		3907		3524
			3135			5562		5698		4582		3922		3526
			3139			5599		5710		4618		3935		3544
			3140					5725		4627		3937		3557
			3140					5732		4647		3949		3563
			3142					5745		4681		3987		3578
			3143					5754		4682		3988		3585
			3145					5787		4715		4007		3588
			3152					5792		4848		4039		3592
			3187					5899		4880		4063		3645
			3190					5973		4929		4078		3650
			3195					6200		4961		4083		3656
			3197							4963		4098		3666
			3197							4970		4116		3672
			3206							4978		4127		3673
			3212							4980		4181		3678
			3247							5012		4216		3684
			3261							5023		4233		3688
			3262							5030		4233		3688
			3278							5050		4245		3703
			3322							5084		4248		3706
			3324							5098		4292		3708
			3351							5110		4315		3730
			3354							5164		4329		3737
			3390							5546		4354		3740
			3419									4356		3755
			3451									4373		3759
			3510									4431		3762
			3526									4432		3768
			3534									4433		3798
			3628									4444		3804
			3649									4446		3820
			3649									4450		3824
			3693									4492		3837
			3935									4493		3845
			3943									4499		3845
			4034									4505		3855
			4171									4516		3857
			4335									4521		3859
			4353									4522		3862
			4408									4527		3867
			4454									4528		3872
			4529									4566		3875
			4775									4610		3876
			4895									4631		3889
			4944									4682		3892
			5089									4690		3895
			5244									4702		3899
			5441									4768		3904
			5562									4777		3907
			5605									4861		3913
			5805									4871		3916
			5817									4896		3920
			5862									4928		3944
												4978		3952
												4987		3955
												5026		3959
												5032		3973
												5056		3973
												5063		3975
												5097		3979
												5097		3985
												5106		3997
												5128		3999
												5166		4004
												5181		4011
												5236		4054
												5237		4077
												5264		4085
												5273		4094
												5277		4130
												5314		4132
												5321		4136
												5369		4140
												5399		4141
												5411		4155
												5441		4158
												5449		4163
												5468		4169
												5479		4177
												5482		4179
												5566		4179
												5578		4183
												5584		4192
												5622		4196
												5636		4216
												5645		4230
												5648		4250
												5656		4282
												5662		4295
												5694		4326
												5707		4351
												5708		4354
												5720		4354
												5728		4367
												5799		4381
												5807		4384
												5818		4454
												5841		4508
												5855		4525
												5864		4528
												5910		4551
												6033		4558
												6041		4561
												6126		4581
												6133		4596
												6155		4600
												6172		4616
												6188		4635
												6208		4642
												6234		4650
												6237		4659
												6260		4667
												6300		4672
												6318		4697
												6337		4710
												6359		4713
												6359		4742
												6380		4751
												6437		4762
												6451		4769
												6471		4777
												6472		4789
												6479		4797
												6492		4798
												6550		4814
												6552		4822
														4882
														4905
														4916
														4918
														4980
														4995
														5003
														5020
														5027
														5050
														5059
														5065
														5067
														5077
														5121
														5148
														5149
														5192
														5193
														5207
														5232
														5242
														5248
														5255
														5291
														5305
														5308
														5316
														5327
														5395
														5414
														5436
														5466
														5471
														5488
														5531
														5561
														5581
														5618
														5636
														5653
