# Supplementary material for: Bordetella parapertussis Circumvents Neutrophil Extracellular Bactericidal Mechanisms
Source: PLoS One. 2017 Jan 17;12(1):e0169936. doi: 10.1371/journal.pone.0169936 (PMC5240980; doi:10.1371/journal.pone.0169936)
Supplement: S8 Data — (XLSX) [file pone.0169936.s008.xlsx]

## Sheet: FIG 8
						S8 Data. Raw data of Figure 8
	t (min)	Medium1	Medium2	Medium3	DPI1	DPI2	DPI3	PMA1	PMA2	PMA3	Bvg⁺ CM + PMA 1	Bvg⁺ CM + PMA 2	Bvg⁺ CM + PMA 3	Bvg⁺ CM + PMA + PK 1	Bvg⁺ CM + PMA + PK 2	Bvg⁺ CM + PMA + PK 3	Bvg- CM + PMA 1	Bvg- CM + PMA 2	Bvg- CM + PMA 3
	0	20	23	22	2	2	2	20	58	23	10	22	12	188	176	191	357	358	359
	10	22	31	14	2	2	2	350	360	412	179	210	161	684	682	672	3071	3112	3098
	20	31	32	32	2	2	2	3857	3987	3914	1020	998	1118	3700	3879	3734	4232	4321	4189
	30	33	39	35	3	2	2	2126	2085	2367	681	702	654	1300	1460	1326	2219	2187	2143
	40	35	37	38	2	2	2	1458	1501	1385	466	450	432	479	503	487	1026	1123	1098
	50	36	32	40	3	2	3	968	1003	981	340	324	351	323	432	321	620	631	607
	60	48	39	42	3	2	3	739	821	743	270	265	281	232	215	245	407	412	454
	70	44	43	45	3	3	3	585	603	562	200	199	202	201	213	209	306	310	301
	80	45	47	47	3	3	3	418	405	419	160	154	165	185	160	187	244	241	239
	100	59	52	56	3	3	3	204	213	205	125	132	123	146	123	154	133	132	136
	110	48	49	50	3	3	3	142	123	141	90	98	90	139	131	127	115	116	115
