# Supplementary material for: Bordetella parapertussis Circumvents Neutrophil Extracellular Bactericidal Mechanisms
Source: PLoS One. 2017 Jan 17;12(1):e0169936. doi: 10.1371/journal.pone.0169936 (PMC5240980; doi:10.1371/journal.pone.0169936)
Supplement: S9 Data — (XLSX) [file pone.0169936.s009.xlsx]

## Sheet: Hoja1
S9 Data. Raw data of Figure 9B
Individual nuclear area of neutrophils stained with propidium iodide
PMA 1	PMA 2	PMA 3	PMA + DPI 1	PMA + DPI 2	PMA + DPI 3	Bvg+ CM + PMA 1	Bvg+ CM + PMA 2	Bvg+ CM + PMA 3	Bvg+ CM + PMA + 2A12 1	Bvg+ CM + PMA + 2A12 2	Bvg+ CM + PMA + 2A12 3	Bvg+ CM + PMA + 5D1 1	Bvg+ CM + PMA + 5D1 2	Bvg+ CM + PMA + 5D1 3	Bvg+ CM + PMA + 6E1 1	Bvg+ CM + PMA + 6E1 2	Bvg+ CM + PMA + 6E1 3
501	500	500	503	502	501	500	500	500	500	505	501	500	503	500	507	501	500
501	501	501	504	506	502	500	503	502	502	506	501	501	506	501	507	504	501
503	501	501	507	508	508	501	511	502	504	506	502	503	506	503	510	506	503
511	505	503	512	509	509	502	528	503	506	508	504	503	508	506	510	507	504
520	505	504	514	515	510	502	530	506	507	510	505	503	508	511	513	510	509
526	505	505	514	516	510	502	531	509	507	510	506	504	508	524	514	513	511
526	506	512	516	519	512	504	536	511	509	510	508	507	509	528	518	514	514
535	506	513	516	521	513	504	542	513	509	512	511	508	510	535	519	519	520
537	509	515	516	522	514	504	550	514	509	515	511	508	512	544	522	520	522
537	514	516	516	522	515	505	557	514	510	519	518	516	514	548	522	520	523
547	518	520	518	523	516	507	565	520	510	521	531	517	515	550	527	527	523
550	518	522	523	525	517	507	567	523	512	523	533	518	516	552	533	527	529
551	525	523	526	528	520	508	576	528	513	524	539	520	518	557	536	529	533
557	526	523	526	536	522	510	578	528	514	525	543	525	526	559	536	532	534
557	530	524	530	543	526	511	580	529	515	526	545	527	527	561	538	535	535
560	532	524	531	545	526	511	582	529	515	526	546	530	550	562	538	536	536
562	532	525	532	553	528	512	585	530	516	527	546	534	555	566	538	536	536
563	536	530	539	557	528	513	591	531	516	534	547	538	562	570	538	539	537
564	538	533	544	558	528	513	595	531	516	536	554	544	563	571	539	540	539
564	545	534	545	561	532	513	595	534	517	538	557	545	567	573	543	543	541
565	545	534	545	565	542	513	596	536	520	540	557	547	569	579	545	545	544
566	547	541	547	565	543	514	598	540	521	541	561	550	569	588	545	546	544
566	547	548	547	569	545	514	618	541	525	541	563	567	572	588	547	549	544
566	548	554	547	572	545	517	622	548	525	542	563	567	574	599	547	549	547
569	550	554	549	573	546	518	625	552	526	549	566	567	582	606	549	549	547
569	555	559	549	574	546	519	627	553	531	550	566	569	588	619	549	553	547
570	559	563	550	575	547	520	627	558	531	550	572	570	589	624	553	560	548
577	561	566	553	576	551	520	627	558	533	552	574	571	591	628	555	562	551
578	562	566	553	579	552	520	628	559	533	552	581	574	597	631	559	565	552
583	564	567	554	579	553	521	628	564	537	554	583	575	601	631	572	565	556
583	565	570	554	581	554	521	629	565	540	554	583	575	607	636	575	567	559
584	568	579	556	582	555	521	629	566	544	558	588	578	607	638	578	568	574
584	570	583	557	587	558	523	630	567	544	562	591	579	609	644	578	568	576
584	572	586	557	589	560	524	632	571	546	566	596	582	614	650	579	569	578
590	573	586	558	589	561	527	633	589	547	566	598	583	624	655	580	569	583
592	579	595	559	591	562	527	633	589	547	568	601	586	635	655	581	575	584
593	579	596	560	591	563	527	633	593	547	568	602	592	643	657	583	579	590
594	582	597	565	593	564	528	634	599	548	570	603	597	647	658	586	579	595
596	582	597	565	593	565	528	634	601	553	571	607	602	648	658	588	583	596
600	588	600	566	593	567	528	634	602	553	572	611	616	650	659	590	586	600
600	592	601	567	593	567	529	634	604	553	575	623	623	650	659	590	590	604
601	595	608	568	594	567	529	635	606	554	580	629	625	663	659	591	592	604
605	597	624	571	595	568	530	635	606	554	583	646	631	664	659	595	595	608
605	598	624	573	596	568	530	635	607	556	597	646	632	677	661	601	596	610
608	598	625	575	596	571	531	635	607	557	601	648	636	678	662	608	598	612
609	608	629	575	596	573	533	636	609	559	608	653	637	678	663	611	599	612
609	609	630	575	596	574	533	637	610	563	610	654	638	686	663	617	602	615
610	610	630	576	600	575	535	638	614	563	618	655	640	689	664	618	607	619
611	614	632	576	600	575	536	638	617	564	621	656	641	691	664	619	608	621
611	615	635	576	602	575	538	640	619	564	621	657	647	696	665	619	614	622
611	618	635	576	602	576	539	640	621	564	626	661	650	698	665	619	622	626
611	619	643	577	603	577	540	642	630	565	630	663	660	703	665	624	623	629
618	619	644	578	603	578	543	646	632	567	632	665	663	704	666	625	625	634
620	625	651	580	606	579	543	647	632	568	632	667	667	705	666	626	626	638
622	626	652	583	606	579	544	647	636	571	640	667	670	705	667	629	629	641
624	627	658	584	607	580	545	647	639	573	645	669	670	706	667	629	629	642
627	629	661	585	607	580	546	647	641	581	650	672	672	707	668	630	630	644
630	630	671	586	607	581	547	647	648	588	654	675	683	707	669	635	634	645
630	631	673	587	608	581	549	647	649	592	657	675	685	709	670	637	639	651
636	634	679	588	608	582	551	648	650	595	659	682	689	710	670	638	641	653
642	643	681	588	608	583	553	648	653	595	661	686	690	711	670	638	641	654
643	657	689	589	609	586	554	649	660	598	663	694	697	711	671	640	642	658
646	658	691	590	609	587	554	649	660	600	665	695	697	712	671	641	643	659
653	658	691	591	609	587	558	649	665	603	675	695	710	714	672	641	643	660
653	659	695	592	611	587	564	650	671	610	680	696	714	715	672	642	643	661
656	663	696	592	611	589	564	650	672	611	683	697	715	715	673	643	644	661
656	663	697	594	611	590	564	650	673	613	695	697	715	717	673	643	653	661
659	664	701	595	612	591	565	650	674	615	696	707	724	717	673	650	654	663
661	664	703	595	613	591	571	651	674	616	702	710	727	717	673	652	655	663
664	665	705	596	613	592	571	651	674	622	705	724	741	717	674	653	658	664
665	666	710	597	614	593	573	651	674	622	708	729	742	717	674	654	665	666
666	666	712	597	615	593	573	652	676	624	714	730	742	718	675	657	674	666
668	666	714	597	615	593	575	652	677	629	717	737	743	719	676	663	678	666
668	666	715	598	615	593	577	652	677	644	719	738	746	719	676	664	679	667
670	668	719	600	617	594	580	653	679	651	720	738	746	719	676	666	679	667
670	671	720	600	617	595	581	653	679	657	721	739	746	719	676	667	685	667
672	672	721	601	617	596	584	653	679	662	721	740	746	721	676	668	687	667
675	673	723	601	619	596	588	654	679	663	721	741	747	721	678	669	688	668
677	678	725	603	621	596	588	654	679	664	723	742	747	721	678	669	691	669
677	681	729	603	622	599	589	655	680	672	723	742	747	722	678	672	694	669
678	683	729	604	622	599	591	655	680	673	724	743	747	722	679	672	696	670
678	687	737	605	623	600	593	655	681	673	726	746	747	723	679	678	704	670
679	687	737	606	624	600	594	655	681	673	727	746	748	724	679	679	707	670
679	688	740	606	625	600	597	657	682	674	729	746	748	726	680	684	710	671
680	690	740	608	625	602	598	658	682	675	729	746	748	729	682	687	712	671
680	693	744	609	626	603	598	658	682	676	730	747	749	730	682	689	715	671
684	694	745	610	626	604	599	658	683	676	730	751	749	730	682	689	717	671
685	697	746	610	627	606	601	658	683	676	732	751	749	732	682	689	718	671
686	701	748	611	628	606	602	659	683	676	732	752	750	732	682	689	720	672
686	703	748	611	628	607	602	659	684	676	733	752	751	733	683	695	727	672
687	704	749	614	629	607	604	659	685	678	734	752	751	733	684	698	729	672
687	706	756	615	631	607	607	659	685	678	734	752	752	734	686	698	730	673
689	706	756	616	631	608	607	660	689	679	735	752	752	734	686	704	736	674
689	707	756	616	632	608	607	661	689	679	736	752	752	735	686	707	736	674
690	708	756	617	633	609	609	662	689	679	736	752	752	736	687	710	737	674
690	710	756	617	633	609	612	662	689	682	736	752	752	736	687	716	744	674
690	711	756	618	633	611	616	662	689	682	737	754	752	737	687	718	745	676
690	711	759	618	633	612	619	663	690	682	737	756	752	737	688	723	745	676
690	716	761	619	636	612	622	664	690	682	737	757	752	737	688	725	746	676
690	717	771	619	636	613	622	664	690	682	738	759	753	738	688	726	746	677
692	718	783	620	638	613	624	665	691	684	738	759	754	738	689	727	746	677
693	726	785	620	638	614	627	667	691	686	738	760	755	738	690	731	748	678
694	727	795	621	639	615	627	668	692	686	738	760	755	738	690	732	748	678
695	733	796	621	639	615	627	668	692	686	740	760	756	740	690	732	756	678
697	733	798	622	640	615	628	669	693	687	741	760	756	741	691	736	756	678
697	735	803	623	641	617	629	669	693	687	742	760	756	742	692	736	757	678
697	738	806	624	642	617	630	671	694	687	743	763	757	743	693	736	757	678
702	738	807	625	642	617	632	671	694	687	743	764	757	744	694	736	757	679
703	740	807	626	642	617	633	672	695	688	744	765	759	746	695	736	758	679
708	740	808	627	642	619	633	673	696	688	746	765	760	747	695	738	759	679
709	744	808	629	642	619	633	674	697	689	746	766	760	747	695	739	759	680
711	750	809	630	643	619	634	674	698	690	746	766	760	747	696	739	760	680
712	751	809	630	643	621	634	674	698	690	747	767	760	747	697	741	760	680
713	754	809	630	643	622	634	674	699	690	747	767	760	748	698	741	761	681
715	754	811	630	646	622	634	676	699	691	747	768	763	748	698	741	762	681
715	761	813	631	646	622	635	677	701	692	747	768	764	749	698	743	762	681
715	764	813	632	647	623	635	677	702	693	748	771	765	749	701	743	762	682
717	768	813	632	648	623	635	679	702	693	748	771	765	749	701	744	762	683
717	769	814	632	648	624	637	679	703	694	749	773	765	750	702	744	763	684
719	769	814	633	649	626	638	679	704	695	749	774	766	751	702	744	763	684
721	771	814	634	649	626	638	680	704	695	750	776	766	751	702	746	763	685
722	772	814	635	650	627	640	680	705	696	751	776	767	752	702	746	764	685
723	773	815	637	650	628	640	681	705	697	751	776	767	752	703	747	764	686
723	773	817	638	650	628	642	681	706	697	751	777	768	752	704	747	765	686
723	773	821	638	651	628	642	682	706	698	752	777	771	752	705	747	765	688
724	773	823	639	651	628	642	682	707	698	752	778	771	752	705	748	765	688
725	775	823	639	651	628	644	682	707	698	752	779	772	752	705	748	766	688
728	777	824	639	651	628	644	683	707	698	752	780	772	752	705	749	766	689
729	778	824	640	652	629	644	683	707	700	752	780	772	755	707	749	766	689
729	780	824	640	652	629	645	683	707	701	752	780	773	755	707	749	766	689
731	782	824	640	652	630	645	684	707	701	752	781	773	755	707	750	766	689
732	783	826	640	654	631	645	685	708	702	755	783	773	756	708	750	767	690
732	783	826	641	654	631	645	685	709	702	755	783	774	756	708	751	767	690
734	783	826	641	654	632	646	689	709	702	755	784	776	756	709	751	767	690
735	785	827	641	655	633	647	689	709	702	756	784	776	756	709	751	768	690
736	786	828	642	655	633	647	689	709	703	756	786	776	756	710	752	768	691
742	786	830	644	655	633	647	689	709	703	756	786	777	757	710	752	768	691
742	787	831	644	655	633	647	689	710	704	757	787	777	757	710	754	769	691
743	787	833	644	658	636	647	690	710	705	757	789	778	759	710	755	769	691
746	789	833	644	658	636	648	690	711	705	759	789	779	760	710	755	769	692
751	790	833	645	660	636	648	691	711	705	760	789	780	760	710	755	770	692
752	791	833	645	660	637	649	691	712	705	760	789	780	760	711	755	770	692
755	791	834	645	660	638	649	692	713	706	760	790	780	761	711	755	771	693
756	792	834	646	660	639	650	692	713	707	760	791	781	764	711	755	771	693
757	793	834	647	660	639	650	693	714	707	760	791	783	765	711	756	771	695
757	793	836	648	661	639	650	694	714	707	765	792	783	765	711	756	771	695
758	793	837	648	661	640	651	694	716	708	765	792	784	766	712	757	771	695
758	795	838	648	661	640	651	695	718	708	766	793	784	766	712	757	772	697
758	796	838	649	661	641	651	696	718	709	766	793	785	766	712	757	773	699
759	796	839	650	662	642	652	698	720	709	767	793	786	767	714	758	773	699
760	797	839	651	662	642	652	698	721	710	767	793	787	768	715	759	774	700
760	797	839	651	663	642	653	699	721	710	767	795	788	770	715	759	774	700
761	798	842	651	663	642	653	701	721	710	768	796	789	772	717	760	774	700
761	798	843	652	663	643	653	702	722	710	771	796	789	772	717	761	775	701
762	799	845	652	664	645	654	702	722	710	772	797	789	773	718	762	775	701
762	799	846	654	664	646	655	703	722	711	772	799	789	773	718	762	776	701
763	802	847	654	664	647	655	704	723	711	773	802	790	774	721	762	776	702
764	805	848	655	665	648	655	704	723	711	773	802	790	776	722	763	777	702
768	805	848	655	665	648	655	705	723	711	774	804	791	776	723	763	778	702
768	806	848	656	665	649	657	706	723	712	776	805	791	777	724	763	778	703
769	807	848	656	665	649	658	706	723	712	776	805	792	778	725	764	778	703
769	807	849	656	666	650	658	707	724	712	777	806	792	779	725	765	779	703
771	807	850	657	667	650	658	707	725	714	777	806	793	780	725	765	779	703
772	808	850	657	668	651	658	707	725	714	778	807	793	780	726	765	780	703
773	809	853	658	668	651	659	707	725	715	779	809	793	780	727	766	780	704
773	809	854	659	669	651	659	707	726	717	780	809	793	781	729	766	780	704
773	809	855	660	669	651	659	708	726	717	780	811	793	782	729	766	781	705
773	813	856	660	669	651	660	709	727	718	780	813	795	783	729	766	782	707
777	813	857	661	669	651	662	709	728	718	781	816	795	783	729	767	782	707
778	814	858	661	669	653	662	709	729	719	783	817	796	783	729	767	783	707
780	814	858	661	670	654	664	709	729	720	783	817	796	784	730	767	783	708
782	814	858	663	670	654	664	709	729	721	783	817	797	784	732	768	783	709
783	815	860	665	671	654	667	710	731	722	784	818	797	786	732	769	784	709
783	817	860	665	671	655	668	711	731	722	784	821	799	787	732	769	784	709
785	821	861	665	672	655	669	711	731	723	784	822	802	788	733	770	784	709
786	823	863	666	672	655	669	712	731	724	786	822	802	789	734	771	784	709
787	823	863	666	672	658	671	714	732	724	787	823	804	789	736	771	784	710
789	824	863	666	673	658	671	718	733	725	788	824	804	790	736	771	784	710
790	824	865	667	673	659	672	718	733	725	789	824	805	791	737	771	784	710
791	826	865	668	673	659	674	720	733	725	789	825	805	791	738	771	784	711
792	826	866	668	673	660	674	721	734	726	790	826	806	793	738	772	784	711
793	827	866	669	674	660	674	721	734	726	791	826	806	793	738	773	785	712
793	828	866	669	675	660	676	722	735	727	791	826	807	793	739	773	785	712
795	830	869	669	676	660	677	722	736	729	793	829	808	793	741	774	787	712
796	833	869	669	676	661	677	723	737	729	793	830	810	793	743	774	787	712
796	833	869	671	676	661	679	723	737	729	793	832	811	795	743	774	787	712
799	833	869	671	677	661	680	723	737	729	793	832	813	796	744	775	790	713
799	834	870	672	680	661	682	723	737	730	793	833	816	797	744	775	790	713
802	834	871	675	681	661	682	723	738	731	795	834	817	799	745	776	790	713
807	834	872	676	682	662	683	724	738	732	797	834	817	802	746	776	790	714
807	836	873	676	682	662	683	725	738	732	799	834	817	802	746	777	790	716
809	838	875	676	682	663	684	725	738	734	802	835	818	803	746	778	791	716
809	838	875	677	682	663	685	725	738	734	802	836	818	804	747	778	791	716
809	839	877	678	683	663	689	726	739	736	804	836	821	805	748	779	791	717
813	839	877	679	684	663	689	726	740	737	805	836	822	806	748	779	792	718
814	845	880	679	684	664	689	727	741	738	806	838	823	806	748	780	793	719
817	846	881	680	684	664	689	729	741	739	806	838	823	807	748	780	794	720
821	848	881	681	685	664	690	729	741	741	806	839	824	809	749	780	795	720
823	848	883	681	685	665	690	729	741	741	806	840	825	811	751	781	795	720
824	853	884	681	686	665	691	731	742	743	807	841	826	812	751	782	795	722
827	854	884	682	686	665	691	731	742	743	811	841	826	812	752	782	795	722
830	855	886	683	687	665	692	731	742	744	812	841	826	813	753	783	795	722
833	856	887	683	687	666	693	731	744	745	813	842	829	815	754	783	795	722
833	857	887	683	688	667	694	732	744	746	813	843	832	816	754	783	795	723
834	858	891	684	688	667	694	733	745	746	816	845	832	817	754	784	796	723
834	860	891	684	689	667	695	733	745	746	817	845	832	818	754	784	797	723
836	860	891	685	691	668	696	733	746	747	818	845	832	821	754	784	797	723
839	863	891	685	693	668	698	734	746	747	820	847	833	823	755	784	797	724
839	863	891	685	694	669	699	734	747	748	821	848	834	825	755	784	798	724
848	865	892	686	696	669	701	735	747	748	822	849	834	825	757	784	798	724
854	865	894	686	696	669	702	736	747	748	823	851	834	826	757	784	798	725
855	866	895	686	698	669	702	737	748	748	825	853	836	826	757	784	798	727
856	866	895	687	698	669	703	737	748	749	825	855	836	826	758	784	799	728
860	869	896	687	699	669	704	737	748	751	826	856	836	829	759	785	799	728
865	869	896	688	701	670	704	737	748	751	826	856	836	829	762	787	799	729
869	869	896	688	702	670	705	738	749	751	826	857	838	833	764	787	800	729
869	870	897	688	702	670	706	738	750	752	829	858	838	834	765	787	800	730
870	871	897	689	702	670	706	738	750	753	830	859	838	834	766	790	800	731
875	873	898	689	702	671	707	738	750	754	831	860	839	836	767	790	800	732
886	875	898	689	702	671	707	738	750	754	832	860	839	838	767	790	800	732
891	875	899	689	703	672	707	739	751	754	833	861	841	839	767	790	800	732
891	877	899	690	703	672	707	740	751	754	834	862	841	840	768	790	801	732
891	877	899	690	704	673	707	741	752	757	834	862	843	843	769	791	801	733
895	884	899	690	704	673	708	741	752	758	836	863	845	845	769	791	801	733
898	886	900	692	704	673	709	741	752	759	838	863	845	845	769	791	801	733
910	887	910	692	704	673	709	742	752	762	838	864	845	845	770	792	801	733
923	887	910	693	705	673	709	742	752	764	839	866	847	846	770	794	802	734
925	891	916	693	705	673	709	744	752	764	842	866	848	847	771	795	802	735
926	891	930	694	706	674	709	744	753	766	843	866	849	848	771	795	803	736
926	891	976	694	706	674	710	745	753	766	845	866	853	849	771	795	803	736
932	892	982	694	707	675	711	746	754	767	845	866	855	850	771	795	804	736
946	895	984	695	707	675	711	747	754	767	845	866	856	852	774	795	805	737
956	896	984	695	708	676	712	747	755	767	847	867	856	854	775	795	805	738
969	896	989	696	708	676	714	747	755	768	847	868	856	855	776	796	805	738
976	898	994	696	709	676	718	748	755	769	848	868	857	855	776	797	806	739
1009	898	1009	697	710	677	721	748	757	769	849	869	858	855	776	797	806	739
1021	899	1021	697	710	677	721	748	757	769	851	869	859	856	777	797	806	739
1029	899	1028	697	711	677	722	749	758	769	855	870	859	856	778	798	806	740
1064	899	1049	698	711	680	723	750	758	770	856	871	859	859	781	798	807	742
1119	899	1060	699	711	680	723	750	758	771	856	872	860	859	782	798	808	742
1160	910	1062	699	711	681	723	751	762	771	857	873	860	860	783	799	808	742
1198	910	1071	699	711	682	724	751	763	772	859	875	860	860	784	800	808	742
1199	919	1075	700	712	682	725	752	764	774	859	876	861	860	786	800	808	742
1199	955	1109	700	712	682	725	752	764	775	860	878	862	861	788	800	808	743
1201	956	1130	701	713	682	725	752	765	776	860	878	863	866	789	800	809	743
1217	968	1131	701	713	682	726	752	767	776	860	879	863	866	789	800	809	744
1230	969	1162	701	713	683	729	752	767	777	861	879	864	866	790	801	809	744
1233	976	1173	702	714	684	729	752	767	778	861	880	866	868	791	801	810	747
1239	984	1197	702	714	684	731	753	768	778	863	881	866	868	791	801	810	747
1256	989	1221	703	714	684	731	753	769	781	865	883	866	868	792	801	810	748
1257	1009	1306	703	714	685	731	754	771	782	866	883	866	869	792	802	811	749
1272	1021	1308	704	715	685	731	754	771	783	866	884	866	871	793	802	811	749
1279	1028	1309	704	715	685	732	755	772	784	866	884	866	872	793	803	812	749
1318	1036	1323	704	715	686	733	755	773	786	868	884	867	873	797	803	812	750
1325	1067	1337	705	715	687	733	755	773	788	868	885	868	874	798	805	813	750
1326	1072	1453	706	716	687	734	757	773	788	869	885	868	875	799	805	814	751
1328	1077	1459	706	716	688	735	758	774	789	870	886	869	875	800	805	814	751
1354	1202	1486	706	716	689	736	758	774	790	871	886	870	877	801	806	814	751
1362	1224	1514	706	716	689	737	758	774	790	871	889	870	878	802	806	815	752
1363	1236	1526	707	716	690	737	763	775	791	873	889	871	878	802	806	815	752
1370	1236	1533	708	717	690	737	764	777	791	873	889	872	879	802	806	815	752
1377	1257	1582	709	718	691	738	764	778	792	874	893	873	879	802	807	815	753
1393	1267	1587	709	718	692	738	765	779	792	874	893	875	881	803	808	816	753
1394	1291	1600	709	719	692	738	767	779	793	875	894	876	881	804	808	816	753
1395	1325	1604	709	720	692	738	767	780	797	877	895	878	883	806	808	816	754
1396	1337	1608	709	721	692	739	767	781	797	878	895	878	885	809	808	816	754
1412	1355	1609	710	721	693	741	769	781	799	878	896	878	886	809	809	816	755
1420	1361	1611	711	722	693	741	771	782	799	879	897	879	886	810	809	816	755
1429	1441	1614	712	722	693	741	771	782	800	879	899	879	889	810	810	816	755
1431	1492	1615	712	722	693	742	773	783	802	879	899	880	894	810	810	816	755
1441	1494	1617	712	722	693	742	773	785	802	881	944	881	895	812	810	817	755
1443	1500	1623	713	722	695	744	774	785	802	882	957	883	898	815	811	817	755
1451	1508	1629	713	722	695	745	774	785	804	883	970	884	898	815	811	819	756
1456	1509	1639	714	722	696	746	774	785	806	885	982	884	899	816	812	820	756
1460	1511	1639	714	724	696	747	775	788	806	886	996	884	899	816	812	821	757
1462	1513	1648	714	724	696	747	777	789	809	889	1015	884	901	816	813	821	757
1463	1515	1650	716	726	697	747	778	789	809	890	1061	884	901	818	814	821	758
1467	1527	1650	716	727	697	748	779	789	810	891	1082	885	905	819	814	822	759
1479	1531	1658	717	727	698	748	779	794	812	896	1218	885	906	819	815	822	759
1485	1537	1658	717	727	698	748	780	794	815	899	1274	886	908	820	815	823	759
1490	1537	1659	717	728	699	749	781	794	816	901	1311	886	909	820	816	824	759
1492	1544	1668	717	728	701	750	782	795	816	903	1336	889	910	823	816	824	761
1500	1546	1672	718	728	702	750	782	795	818	904	1341	889	913	825	816	824	761
1508	1550	1682	718	729	702	751	783	795	819	906	1358	890	918	828	816	825	761
1511	1552	1692	718	729	702	751	785	795	819	906	1413	891	921	829	816	825	761
1513	1552	1695	720	730	702	752	785	795	820	907	1415	894	929	830	816	825	763
1527	1556	1697	721	730	703	752	785	796	821	907	1477	894	931	835	816	826	764
1531	1556	1698	722	731	703	752	785	796	828	912	1484	894	932	836	816	826	764
1537	1560	1701	722	731	704	752	788	797	829	914	1497	895	935	846	817	826	764
1552	1562	1702	722	731	704	753	789	797	830	914	1508	895	937	847	817	826	765
1552	1572	1708	724	731	704	753	789	798	836	922	1528	899	938	847	819	827	765
1556	1573	1709	724	732	705	754	789	798	837	924	1570	899	940	849	820	827	767
1556	1578	1713	725	732	705	754	794	799	837	930	1588	906	942	850	821	827	768
1560	1579	1718	725	733	706	755	794	799	839	934	1636	920	945	852	821	827	768
1562	1580	1721	725	733	706	755	794	800	840	937	1679	922	948	852	821	828	768
1572	1582	1726	726	733	707	755	795	801	847	939	1684	924	949	852	822	828	769
1578	1599	1727	728	734	707	757	795	801	852	944	1700	927	954	853	822	829	770
1579	1604	1733	728	734	707	758	795	801	852	945	1713	928	954	855	823	829	770
1582	1608	1733	729	734	708	758	795	801	853	948	1737	928	955	858	824	829	770
1599	1617	1738	731	735	708	758	796	801	855	949	1780	929	956	858	824	831	771
1608	1623	1750	731	736	708	763	797	801	858	949	1790	930	956	862	824	831	773
1623	1629	1752	732	738	709	764	798	803	861	949	1797	932	956	864	825	832	773
1629	1639	1758	733	739	709	764	798	803	862	952	1820	932	958	865	825	832	774
1639	1650	1767	733	740	709	765	799	803	864	953	1821	935	959	865	825	834	774
1650	1650	1776	734	740	710	767	799	803	865	954	1831	936	960	871	826	835	774
1658	1658	1782	736	741	710	767	800	803	866	954	1839	936	960	878	826	836	774
1658	1658	1783	737	741	710	769	801	804	869	954	1867	937	961	879	826	836	775
1659	1659	1783	737	741	711	771	801	804	870	955	1883	938	961	880	826	836	776
1668	1668	1792	737	741	711	771	801	804	871	956	1886	938	962	882	827	837	776
1682	1682	1798	738	742	711	773	801	804	874	957	1891	939	962	884	827	838	776
1692	1692	1799	738	743	711	774	803	805	878	960	1892	944	963	885	827	838	778
1695	1695	1800	738	743	711	774	803	805	878	961	1893	944	963	886	828	838	778
1698	1697	1800	738	743	712	774	803	805	878	962	1903	944	967	886	828	839	779
1701	1698	1801	739	743	712	775	803	806	880	963	1920	945	969	890	829	840	779
1702	1701	1803	739	744	713	777	803	806	884	963	1920	947	969	890	831	840	780
1713	1702	1807	740	744	713	779	804	806	885	964	1938	949	970	891	831	841	781
1718	1708	1809	741	744	714	780	804	807	886	965	1947	950	970	892	832	842	782
1721	1713	1810	742	745	714	781	804	807	886	968	1967	950	973	892	832	842	783
1727	1718	1815	743	745	714	782	805	807	890	969	1967	951	974	893	834	842	786
1733	1721	1815	744	746	715	782	805	807	891	970	1971	953	975	896	835	843	786
1750	1726	1816	744	747	715	783	806	808	891	970	1976	954	975	897	836	843	786
1776	1727	1817	746	747	715	785	806	809	893	973	1981	956	977	902	836	843	787
1782	1733	1820	746	747	716	785	807	811	896	975	1981	956	979	903	836	843	787
1783	1738	1823	747	748	716	788	807	812	896	975	1983	958	979	904	837	844	789
1792	1750	1828	747	748	716	789	807	813	897	975	1983	960	980	910	838	844	790
1798	1758	1830	749	748	717	789	807	814	899	979	1993	961	982	910	838	845	791
1799	1767	1831	750	749	717	789	808	815	902	982	1994	961	986	910	838	846	791
1800	1776	1833	751	749	718	794	809	816	903	983	1996	962	987	914	839	846	791
1800	1782	1833	751	750	718	794	812	817	905	985	2001	962	990	915	840	847	793
1801	1783	1834	753	751	719	794	813	817	906	986	2004	963	990	918	840	848	793
1803	1792	1837	753	751	720	795	814	818	907	986	2008	963	992	919	841	848	794
1807	1798	1839	754	751	720	795	815	818	910	986	2008	963	993	919	842	848	794
1809	1799	1841	755	752	720	797	816	819	918	990	2013	966	994	920	842	849	794
1810	1800	1841	756	755	720	798	817	819	919	990	2015	966	994	923	843	850	795
1815	1800	1846	756	755	722	798	817	821	922	991	2018	970	995	923	843	850	795
1816	1801	1848	757	755	722	799	818	822	926	992	2019	973	998	936	843	851	796
1820	1803	1849	757	755	722	799	819	822	934	993	2020	975	998	946	844	851	799
1830	1807	1852	758	756	722	800	819	822	936	994	2031	975	1001	952	844	851	799
1831	1809	1856	759	756	722	801	821	822	938	997	2032	975	1002	955	845	851	799
1834	1810	1860	760	757	723	801	822	824	946	998	2036	979	1007	956	846	852	799
1837	1815	1861	760	757	724	801	822	825	949	1002	2046	982	1008	960	847	852	800
1839	1815	1862	760	758	725	803	822	827	956	1006	2060	986	1014	961	848	852	802
1841	1816	1863	761	758	726	803	822	828	958	1018	2069	987	1015	961	848	852	802
1846	1817	1863	761	758	726	803	824	828	960	1025	2073	987	1019	963	848	852	802
1848	1820	1866	764	759	727	803	825	829	961	1025	2074	990	1023	963	849	853	803
1849	1823	1867	764	760	727	804	827	829	961	1036	2080	990	1032	965	850	853	804
1852	1828	1879	765	760	728	804	828	830	961	1037	2091	991	1035	965	850	853	805
1856	1830	1882	765	760	728	804	828	833	962	1067	2093	993	1042	969	851	853	805
1860	1831	1882	768	760	729	805	829	833	965	1083	2101	994	1044	971	851	853	806
1861	1833	1883	768	761	729	805	829	834	965	1110	2103	997	1046	973	851	854	807
1862	1834	1885	768	761	731	806	830	835	966	1115	2109	998	1055	980	852	856	809
1863	1837	1891	769	761	731	807	833	836	966	1119	2111	998	1059	980	852	856	810
1866	1839	1898	769	762	731	807	833	836	967	1128	2131	1015	1061	982	852	856	811
1867	1841	1900	770	762	731	807	834	838	969	1142	2138	1023	1063	982	853	857	811
1882	1841	1900	773	763	731	807	835	838	970	1170	2138	1032	1064	984	853	858	811
1882	1846	1900	773	763	731	808	836	839	970	1209	2142	1060	1065	984	853	858	812
1883	1848	1902	774	764	732	812	836	839	971	1212	2144	1063	1066	984	853	858	812
1885	1849	1904	774	764	732	813	838	841	974	1244	2163	1064	1066	986	853	859	814
1891	1852	1906	775	764	733	814	838	841	975	1247	2164	1081	1076	986	854	859	815
1898	1856	1907	775	765	733	815	839	841	976	1272	2171	1093	1076	986	856	859	815
1900	1860	1911	776	765	733	816	839	843	976	1274	2172	1094	1086	990	856	860	815
1900	1861	1912	777	766	733	817	841	845	977	1298	2183	1101	1101	991	856	860	816
1902	1862	1916	778	768	734	819	841	845	979	1299	2184	1109	1103	994	857	860	816
1904	1863	1919	781	769	734	819	843	845	982	1307	2187	1115	1113	995	858	860	821
1906	1866	1920	781	770	735	821	845	848	982	1323	2204	1123	1125	996	859	860	823
1911	1867	1923	781	770	736	822	845	849	983	1328	2206	1138	1128	996	859	861	824
1916	1879	1924	782	771	737	822	848	851	984	1335	2209	1140	1153	996	860	861	824
1920	1882	1934	783	772	737	822	849	852	985	1347	2216	1146	1157	998	860	861	825
1923	1882	1937	784	772	738	822	851	852	986	1354	2219	1167	1158	998	860	861	825
1924	1883	1944	784	772	739	827	852	853	987	1357	2223	1194	1175	999	861	861	827
1934	1885	1951	784	773	739	828	852	854	991	1368	2244	1212	1188	1005	861	862	829
1937	1891	1951	785	775	739	828	853	854	992	1370	2259	1218	1191	1006	861	863	832
1944	1898	1954	785	776	740	829	854	856	993	1377	2266	1222	1192	1007	863	864	832
1951	1900	1959	785	776	740	833	854	856	993	1439	2269	1262	1216	1007	864	864	832
1951	1900	1960	786	777	741	833	856	856	994	1453	2272	1264	1249	1022	865	864	832
1954	1902	1966	789	777	741	834	856	857	995	1465	2278	1277	1257	1026	866	865	833
1966	1904	1969	789	777	741	836	856	858	996	1473	2278	1299	1262	1030	866	866	834
1969	1906	1975	789	778	741	836	857	858	998	1474	2290	1299	1303	1050	867	866	834
1978	1911	1978	791	778	741	838	858	858	999	1479	2296	1307	1305	1051	867	866	835
1980	1916	1980	792	780	742	838	858	860	999	1483	2303	1328	1318	1067	868	867	835
1981	1919	1981	793	781	742	839	858	860	999	1487	2309	1336	1319	1097	869	867	837
1986	1920	1986	793	783	743	839	860	861	1005	1505	2310	1338	1323	1101	869	867	838
1997	1923	1997	794	784	743	841	861	861	1007	1518	2318	1345	1326	1119	869	868	838
1998	1924	1998	796	785	743	843	861	863	1015	1552	2329	1345	1327	1124	869	869	842
1999	1934	1999	798	787	743	845	863	863	1023	1562	2339	1351	1327	1127	872	869	842
2000	1937	2000	799	789	744	845	863	864	1026	1575	2343	1357	1343	1129	872	869	843
2001	1944	2001	800	789	744	848	864	865	1028	1587	2345	1364	1376	1135	872	869	844
2005	1951	2001	800	790	745	849	865	865	1030	1593	2348	1365	1379	1143	874	869	845
2008	1951	2003	800	790	745	851	867	867	1037	1606	2364	1376	1384	1159	874	869	846
2012	1954	2005	801	791	746	852	868	868	1042	1623	2371	1415	1392	1171	875	870	847
2035	1959	2007	802	792	746	852	869	869	1063	1623	2403	1424	1400	1173	875	871	848
2038	1966	2021	803	792	747	854	869	869	1072	1637	2424	1426	1427	1192	876	872	848
2052	1969	2041	805	793	747	854	870	869	1100	1643	2437	1463	1434	1198	876	872	849
2062	1978	2052	806	793	747	856	870	870	1124	1655	2442	1463	1442	1198	876	872	849
2077	1980	2088	810	794	748	856	873	870	1143	1656	2442	1464	1471	1211	877	872	849
2082	1981	2090	810	794	748	857	873	870	1172	1660	2445	1464	1500	1218	878	874	851
2089	1986	2101	811	795	748	858	873	873	1175	1661	2448	1482	1521	1221	880	874	851
2096	1997	2119	811	796	749	858	873	873	1177	1680	2451	1489	1530	1235	880	875	852
2097	1998	2127	812	796	749	858	874	873	1195	1683	2460	1514	1534	1239	881	875	852
2098	1999	2131	812	797	749	860	876	873	1198	1689	2461	1515	1536	1251	882	876	855
2099	2000	2147	814	797	749	861	876	874	1213	1690	2469	1520	1561	1257	883	876	856
2106	2001	2181	814	797	750	861	878	876	1224	1712	2472	1527	1562	1270	884	876	856
2118	2003	2192	816	797	750	863	878	876	1233	1719	2482	1547	1570	1286	884	877	857
2122	2005	2205	817	799	751	863	880	876	1237	1739	2486	1561	1576	1286	886	877	858
2123	2041	2243	818	799	751	864	882	878	1258	1750	2494	1562	1578	1295	887	878	859
2127	2052	2252	821	801	751	867	883	878	1276	1781	2504	1564	1581	1303	887	880	861
2131	2053	2271	822	804	752	869	884	878	1280	1787	2505	1578	1597	1306	888	880	863
2133	2054	2278	822	807	752	869	884	880	1283	1831	2510	1579	1614	1336	888	881	864
2134	2065	2279	822	807	755	870	884	882	1302	1843	2511	1618	1632	1342	888	882	866
2147	2070	2299	823	808	755	873	884	882	1307	1848	2511	1623	1667	1350	889	882	866
2149	2101	2323	823	809	756	873	884	882	1328	1867	2520	1628	1682	1367	890	883	867
2153	2102	2346	824	811	756	873	885	883	1337	1883	2521	1628	1689	1409	891	884	868
2157	2136	2348	824	815	757	873	885	884	1339	1889	2533	1640	1690	1425	891	884	868
2157	2138	2350	825	817	757	876	886	884	1342	1908	2534	1651	1706	1445	892	884	868
2159	2139	2350	826	820	757	876	887	884	1354	1917	2543	1662	1708	1454	892	885	868
2163	2147	2365	827	821	758	878	887	884	1355	1924	2551	1671	1717	1455	893	886	869
2165	2160	2392	827	823	758	880	890	884	1364	1927	2578	1673	1725	1458	896	886	869
2165	2166	2392	829	823	759	882	890	885	1366	1933	2585	1687	1729	1469	896	886	870
2168	2199	2400	829	823	760	883	891	885	1369	1934	2593	1688	1730	1472	897	887	871
2187	2214	2401	830	825	760	884	891	886	1391	1942	2594	1711	1751	1478	897	887	874
2206	2221	2424	833	831	760	884	892	887	1408	1943	2606	1740	1759	1486	898	888	874
2288	2238	2436	833	832	760	884	894	887	1435	1945	2626	1741	1781	1505	898	888	875
2289	2254	2450	833	832	761	884	895	890	1445	1947	2639	1754	1787	1518	899	888	876
2289	2259	2463	835	833	761	885	896	890	1448	1951	2646	1754	1800	1521	899	889	876
2302	2269	2485	837	834	761	885	897	890	1470	1957	2650	1765	1804	1528	900	890	878
2320	2282	2530	837	836	762	887	897	891	1489	1978	2663	1765	1808	1534	905	891	880
2327	2300	2550	840	837	762	887	898	891	1521	1985	2663	1765	1810	1546	906	891	881
2333	2338	2560	841	837	763	890	898	892	1546	1986	2663	1765	1820	1555	906	892	881
2340	2358	2598	842	838	763	890	899	892	1563	1991	2668	1782	1845	1572	906	892	882
2349	2374	2599	842	838	764	891	899	894	1564	1992	2701	1790	1851	1572	906	892	884
2363	2384	2611	844	840	764	891	901	895	1567	1998	2704	1793	1855	1584	908	893	885
2364	2391	2646	846	841	764	892	901	895	1568	2004	2726	1800	1856	1584	909	896	885
2384	2419	2663	846	842	764	894	902	896	1586	2008	2730	1853	1863	1603	911	896	886
2399	2421	2665	846	843	765	895	903	896	1586	2013	2735	1855	1864	1637	921	897	887
2410	2455	2716	848	845	765	897	903	897	1612	2018	2746	1867	1864	1637	925	897	888
2411	2481	2720	852	847	766	897	904	897	1615	2020	2747	1870	1873	1651	925	898	888
2418	2493	2720	853	847	768	898	917	897	1615	2025	2756	1885	1874	1654	930	898	888
2422	2504	2729	854	850	768	898	922	898	1623	2042	2762	1889	1877	1662	932	898	891
2422	2523	2730	855	850	769	899	931	898	1629	2045	2766	1928	1897	1670	937	898	892
2428	2531	2731	855	850	769	901	935	898	1642	2064	2771	1948	1905	1676	939	899	894
2443	2540	2731	857	854	769	902	936	899	1643	2066	2775	1949	1917	1713	941	899	895
2445	2540	2733	857	856	770	903	942	899	1646	2080	2778	1958	1940	1716	951	899	896
2469	2541	2736	858	856	770	904	944	901	1653	2085	2779	1964	1944	1718	952	900	897
2470	2551	2737	861	862	772	906	946	901	1666	2091	2787	1967	1945	1746	953	900	898
2490	2552	2749	865	864	773	907	958	902	1668	2092	2788	1974	1953	1761	960	900	909
2498	2555	2770	865	868	773	911	959	903	1677	2097	2789	1976	1965	1771	961	904	914
2504	2568	2771	865	871	773	916	959	903	1710	2098	2790	1981	1981	1775	962	914	916
2518	2573	2776	866	872	774	916	963	903	1715	2109	2791	1983	1988	1775	962	918	918
2525	2577	2784	868	875	775	916	966	904	1722	2111	2791	1993	2029	1796	962	920	919
2540	2579	2792	868	879	776	922	967	905	1729	2115	2794	1994	2030	1803	967	920	921
2540	2581	2803	871	881	777	924	967	911	1742	2125	2801	1996	2048	1808	968	921	922
2540	2584	2803	871	881	777	925	969	923	1748	2135	2801	2001	2050	1810	973	924	925
2541	2602	2808	875	882	777	925	971	942	1749	2139	2804	2004	2059	1817	974	924	936
2555	2609	2816	875	883	778	931	975	953	1752	2140	2813	2008	2059	1822	974	926	942
2568	2613	2818	878	884	778	935	979	967	1759	2141	2814	2015	2064	1823	975	935	948
2573	2613	2819	878	886	781	936	980	969	1763	2142	2815	2019	2068	1825	975	941	959
2602	2616	2826	880	888	783	942	985	971	1770	2144	2815	2025	2075	1825	975	942	960
2613	2623	2831	881	891	784	944	987	973	1773	2144	2822	2031	2082	1833	975	943	966
2613	2624	2843	881	898	784	959	987	973	1786	2145	2825	2037	2089	1835	976	943	966
2616	2625	2843	881	899	786	966	989	974	1799	2147	2828	2038	2098	1836	976	943	967
2625	2638	2860	882	899	788	967	991	975	1802	2153	2834	2061	2099	1837	976	947	968
2643	2643	2871	882	899	789	967	991	975	1805	2158	2836	2061	2099	1839	982	950	970
2650	2650	2880	882	900	789	969	992	979	1808	2159	2847	2063	2103	1845	983	953	971
2667	2667	2882	887	904	790	971	993	980	1810	2160	2847	2065	2104	1848	984	954	973
2686	2686	2884	887	907	790	975	994	981	1813	2162	2849	2066	2110	1854	984	957	974
2688	2688	2885	887	910	790	979	996	985	1817	2166	2854	2068	2116	1855	984	964	974
2698	2698	2894	889	916	790	980	998	987	1822	2171	2855	2076	2123	1858	988	967	974
2703	2703	2898	889	924	791	985	1001	987	1822	2172	2858	2084	2124	1860	988	970	977
2731	2720	2898	894	929	792	987	1004	988	1823	2175	2860	2086	2126	1861	989	977	978
2749	2731	2899	897	930	792	987	1008	989	1825	2176	2865	2094	2126	1870	989	979	979
2770	2731	2906	897	930	792	989	1049	991	1825	2186	2866	2102	2145	1877	989	981	981
2771	2736	2914	900	931	793	991	1147	991	1833	2189	2873	2104	2157	1877	989	981	981
2792	2737	2919	902	936	793	991	1148	992	1835	2192	2874	2110	2169	1880	989	983	983
2816	2749	2921	903	941	795	992	1195	992	1836	2194	2877	2121	2169	1882	990	984	987
2819	2770	2922	904	945	797	993	1282	993	1837	2199	2880	2128	2172	1887	990	984	987
2826	2771	2929	913	950	797	994	1469	994	1839	2204	2884	2131	2173	1896	991	984	988
2843	2784	2936	922	950	797	1001	1553	996	1841	2205	2887	2133	2186	1897	991	988	988
2871	2792	2943	940	959	799	1004	1646	998	1845	2206	2888	2136	2204	1898	992	988	991
2882	2816	2948	957	966	799	1008	1748	1001	1848	2206	2888	2143	2217	1898	997	989	995
2884	2818	2950	958	970	801	1057	1767	1004	1850	2213	2895	2169	2227	1900	998	989	995
2885	2819	2952	959	975	801	1064	1841	1017	1854	2214	2895	2170	2233	1903	998	989	1006
2919	2826	2958	963	978	807	1097	1877	1049	1855	2222	2897	2171	2235	1903	1005	989	1018
2921	2831	2960	963	980	807	1102	1905	1147	1859	2226	2899	2200	2242	1904	1005	989	1019
2922	2843	2965	964	982	807	1105	1910	1157	1860	2229	2908	2203	2243	1909	1059	989	1020
2929	2843	2972	967	983	807	1106	1941	1234	1867	2230	2911	2203	2244	1910	1059	990	1028
2948	2871	2973	971	987	808	1353	1985	1288	1870	2233	2911	2209	2245	1910	1074	990	1079
2952	2882	2982	972	988	808	1451	2000	1323	1871	2241	2914	2216	2247	1911	1074	991	1116
2984	2884	2984	975	995	808	1586	2059	1465	1877	2245	2919	2218	2248	1917	1103	991	1147
2987	2885	2987	977	1157	809	1619	2339	1487	1877	2246	2927	2220	2261	1921	1103	991	1147
2993	2898	2993	977	1170	809	1767	2470	1751	1880	2249	2933	2231	2262	1932	1181	992	1151
3017	2899	3011	980	1333	813	1877	2516	1910	1893	2252	2935	2235	2263	1933	1181	992	1152
3018	2906	3017	984	1356	814	1905	2660	1941	1896	2256	2936	2242	2264	1935	1249	993	1152
3019	2919	3018	987	1410	814	1910	2905	1985	1897	2261	2941	2245	2269	1938	1249	994	1155
3027	2921	3019	989	1536	817	1941	3133	2000	1900	2262	2943	2247	2271	1940	1307	995	1155
3028	2922	3019	994	1574	817	1985	3280	2059	1903	2269	2948	2247	2281	1948	1460	997	1162
3045	2929	3027	994	1797	820	2000	3441	2339	1903	2270	2949	2254	2328	1948	1512	997	1162
3095	2936	3028	997	2114	820	2059	3458	2423	1904	2274	2951	2254	2329	1949	1536	998	1168
3119	2948	3041	1005	2442	821	2470	3548	2470	1910	2274	2955	2262	2332	1952	1558	1004	1168
3119	2952	3045	1068	3012	821	2516	3693	2516	1911	2276	2970	2288	2345	1956	1607	1005	1189
3128	2960	3059	1357	3187	821	2905	3730	2637	1917	2279	2970	2312	2366	1957	1692	1106	1189
3129	2965	3065	1358	3241	821	3133	3745	2660	1921	2279	2973	2322	2371	1961	1703	1131	1204
3152	2973	3084	1495		822	3180		2775	1932	2280	2974	2323	2378	1963	1743	1213	1247
3172	2984	3095	1508		823	3324		2905	1932	2283	2978	2326	2391	1964	1804	1227	1247
3194	2987	3099	1524		823	3456		3120	1933	2286	2978	2329	2405	1973	1826	1249	1263
3195	2993	3119	1553		825	3499		3345	1935	2289	2980	2330	2433	1976	1850	1249	1375
3198	3017	3119	1566		827	3564		3400	1948	2293	2981	2354	2438	1977	1910	1382	1377
3207	3018	3128	1693		830	3765		3479	1948	2296	2981	2375	2443	1979	1938	1558	1401
3207	3019	3129	1710		831	4567		3605	1949	2297	2987	2377	2461	1981	1967	1661	1460
3243	3027	3142	1713		832	5463		3688	1952	2301	2998	2379	2465	1985	2185	1681	1491
3249	3028	3152	1714		833			5647	1956	2303	3000	2384	2470	1988	2308	1681	1502
3249	3041	3158	1778		833				1957	2304	3006	2391	2474	1990	2387	1739	1515
3253	3045	3172	1783		834				1957	2309	3017	2391	2478	1995	2740	1743	1535
3274	3065	3173	1818		834				1961	2318	3019	2397	2491	2009		1804	1554
3291	3095	3182	1865		837				1963	2320	3023	2399	2514	2014		1818	1623
3296	3119	3194	1909		837				1963	2334	3023	2401	2542	2022		1826	1650
3311	3119	3195	1912		838				1964	2339	3033	2404	2555	2031		1850	1689
3322	3128	3198	1954		838				1972	2401	3045	2405	2556	2032		1867	1717
3367	3129	3200	2396		839				1973	2409	3046	2407	2562	2033		1910	1728
3396	3142	3207	2414		839				1976	2415	3049	2415	2565	2036		1910	1728
3398	3152	3207	2491		840				1979	2419	3051	2425	2596	2039		2289	1760
3407	3172	3211	2686		841				1985	2421	3053	2432	2599	2041		2326	1763
3411	3173	3213	2710		842				1990	2437	3053	2433	2599	2041		2347	1763
3430	3182	3215	2787		842				2004	2442	3065	2435	2603	2050		2537	1772
3432	3194	3236	2965		844				2007	2449	3066	2435	2609	2053		2722	1838
3452	3195	3243	3192		844				2018	2461	3139	2450	2635	2056		2846	1838
3456	3198	3249	3815		845				2026	2462	3143	2453	2637	2058			1846
3465	3207	3249			845				2037	2482	3266	2454	2647	2062			1853
3466	3207	3251			845				2038	2483	3355	2455	2648	2067			1866
3480	3211	3253			845				2052	2496	3370	2458	2650	2074			1876
3483	3215	3274			846				2058	2501	3373	2474	2651	2081			1903
3512	3243	3288			847				2064	2508	3429	2477	2658	2089			1918
3530	3249	3291			850				2065	2509	3572	2489	2658	2106			1923
3609	3249	3296			850				2087	2527	3572	2490	2659	2108			1996
3613	3253	3301			850				2101	2542	3810	2491	2666	2111			2001
3653	3274	3311			852				2105	2543	3832	2502	2666	2112			2096
3665	3291	3314			852				2119	2544	3862	2510	2670	2117			2132
3673	3296	3315			854				2125	2554	3899	2511	2670	2118			2353
3673	3301	3319			856				2128	2583	3985	2512	2672	2138			2424
3694	3311	3322			857				2131	2590	4006	2514	2697	2145			2424
3749	3315	3347			858				2140	2597	4011	2514	2700	2152			2464
3784	3319	3353			859				2141	2604	4018	2515	2701	2156			2467
3903	3322	3367			862				2143	2637	4054	2517	2701	2159			2535
4063	3367	3369			862				2161	2641	4132	2539	2708	2167			2580
4073	3370	3370			866				2172	2658	4169	2542	2709	2177			2876
4124	3396	3393			867				2180	2659	4196	2549	2710	2180			2901
4175	3398	3396			870				2193	2664	4316	2559	2712	2189			2956
4175	3407	3398			870				2201	2665	4352	2570	2718	2191
4204	3411	3407			872				2213	2668	4417	2577	2728	2197
4229	3430	3411			873				2228	2678	4418	2598	2730	2197
4247	3432	3421			875				2235	2688	4459	2600	2739	2208
4304	3432	3424			876				2243	2698	4475	2610	2746	2222
4312	3452	3430			876				2244	2703	4480	2612	2757	2222
4315	3456	3432			878				2257	2703	4491	2614	2769	2224
4390	3465	3432			878				2263	2712	4566	2615	2776	2233
4401	3466	3452			881				2275	2720	4580	2625	2779	2233
4436	3480	3456			882				2286	2736	4584	2636	2781	2246
4479	3483	3465			882				2286	2743	4601	2640	2805	2257
4533	3512	3466			885				2292	2751	4624	2647	2813	2259
4578	3530	3480			886				2303	2755	4673	2663	2823	2266
4583	3559	3483			886				2326	2761	4722	2670	2825	2267
4599	3572	3512			886				2327	2762	4740	2683	2828	2268
4600	3609	3530			887				2328	2765	4761	2701	2830	2298
4610	3613	3545			887				2329	2768	4784	2706	2836	2326
4762	3653	3549			889				2330	2779	4967	2708	2838	2328
4775	3665	3556			890				2332	2791	4985	2725	2850	2335
4830	3673	3559			894				2335	2794	5035	2727	2860	2340
4881	3673	3560			897				2338	2795	5041	2740	2860	2346
4952	3694	3618			897				2345	2817	5074	2745	2877	2347
4966	3747	3635			898				2348	2818	5089	2746	2879	2348
4985	3749	3687			899				2353	2848	5274	2747	2883	2365
4990	3784	3780			900				2366	2861	5290	2750	2892	2368
5116	3822	3804			901				2375	2863	5442	2756	2893	2376
5209	3903	3953			903				2375	2864	5578	2756	2904	2393
5382	3905	3990			905				2408	2876		2764	2931	2394
5407	3951	4100			907				2408	2880		2766	2950	2398
5430	3997	4222			910				2409	2882		2771	2954	2413
	4063	4229			912				2409	2897		2779	2958	2432
	4073	4283			918				2412	2905		2782	2961	2433
	4124	4328			924				2421	2912		2785	2974	2437
	4175	4337			928				2424	2914		2787	2976	2446
	4175	4435			929				2425	2922		2788	2979	2451
	4197	4452			931				2427	2922		2789	3021	2458
	4203	4511			935				2435	2927		2793	3054	2461
	4204	4728			942				2455	2932		2801	3068	2462
	4229	4751			949				2463	2933		2801	3071	2463
	4247	4840			951				2472	2945		2804	3073	2482
	4284	4873			952				2476	2949		2805	3256	2488
	4304	4879			955				2481	2949		2808	3259	2506
	4312	4911			961				2489	2953		2815	3351	2512
	4315	4920			963				2507	2963		2822	3377	2516
	4321	4949			966				2517	2997		2825	3442	2519
	4323	4954			966				2519	3041		2825	3794	2526
	4345	5001			971				2519	3193		2830	3875	2527
	4380	5019			973				2523	3316		2834	3920	2532
	4390	5024			974				2525	3337		2836	4027	2540
	4393	5026			976				2526	3391		2838	4113	2546
	4401	5032			979				2539	3449		2847	4192	2546
	4436	5040			981				2558	3489		2849	4194	2573
	4440	5041			987				2562	3544		2855	4248	2586
	4447	5048			990				2578	3585		2857	4315	2602
	4453	5065			995				2581	3656		2860	4508	2608
	4479	5083			996				2585	3703		2863	4519	2609
	4528	5197			1015				2585	3768		2865	4599	2611
	4531	5226			1284				2615	3778		2866	4808	2622
	4533	5298			1324				2632	3855		2873	4871	2624
	4555	5310			1339				2634	3862		2874	5078	2630
	4563	5339			1412				2634	3871		2880	5241	2635
	4578	5363			1654				2652	3874		2884	5249	2637
	4583	5370			1845				2655	3899		2888	5340	2640
	4599	5402			1890				2655	3932		2890	5360	2640
	4633	5448			2438				2663	3985		2894	5367	2645
	4679	5484			2642				2665	3985		2895	5415	2665
	4701	5492			3082				2672	4090		2898	5452	2667
	4711	5497			3231				2676	4173		2908	5578	2668
	4822	5521			3322				2678	4190		2908		2669
	4868	5521			3361				2681	4209		2909		2670
	4873	5582			3590				2689	4289		2911		2683
	4879	5649			3655				2691	4300		2917		2693
	4911	5656			4036				2694	4335		2919		2696
	4949	5659			4109				2694	4352		2927		2702
	5001				4239				2695	4549		2933		2706
	5019								2710	4601		2941		2714
	5024								2711	4776		2945		2736
	5026								2712	4799		2951		2741
	5032								2715	4918		2955		2748
	5048								2724	4943		2958		2749
	5065								2725	5069		2964		2752
	5197								2736	5073		2965		2756
	5310								2736	5120		2970		2763
	5339								2736	5179		2970		2768
	5363								2748	5283		2974		2775
	5370								2748	5299		2976		2778
	5448								2752	5330		2978		2792
	5484								2760	5413		2986		2794
	5521								2764			2988		2795
	5523								2774			2998		2797
	5535								2778			3000		2800
	5562								2781			3053		2802
	5594								2784			3065		2804
	5606								2786			3066		2810
	5653								2788			3079		2815
									2792			3090		2818
									2792			3108		2818
									2793			3109		2819
									2794			3131		2824
									2797			3135		2831
									2797			3170		2831
									2800			3182		2832
									2802			3200		2837
									2804			3203		2837
									2810			3224		2839
									2819			3337		2842
									2824			3604		2848
									2826			3785		2850
									2830			3788		2854
									2831			3848		2870
									2831			3861		2881
									2832			3994		2891
									2837			3998		2897
									2837			4042		2914
									2841			4085		2925
									2846			4097		2931
									2848			4132		2938
									2855			4169		2938
									2870			4174		2947
									2874			4196		2949
									2876			4294		2958
									2881			4352		2958
									2883			4417		2958
									2897			4418		2966
									2915			4475		2969
									2928			4512		2979
									2932			4525		2988
									2938			4584		2993
									2947			4601		2994
									2949			4612		2997
									2958			4665		3016
									2958			4784		3018
									2959			4926		3039
									2959			4928		3064
									2961			5026		3098
									2961			5075		3101
									2963			5097		3135
									2965			5259		3139
									2966			5274		3203
									2992			5382		3209
									2994			5388		3450
									3016			5450		3499
									3018			5561		3500
									3031					3550
									3058					3637
									3098					3681
									3101					3768
									3128					3812
									3133					3911
									3135					4030
									3139					4052
									3140					4099
									3143					4101
									3145					4225
									3148					4261
									3152					4347
									3190					4393
									3193					4437
									3195					4457
									3197					4479
									3197					4482
									3206					4486
									3212					4529
									3237					4561
									3261					4691
									3262					4724
									3278					4780
									3278					5101
									3314					5130
									3322					5260
									3324					5267
									3351					5272
									3354					5324
									3419					5424
									3451					6009
									3526					6091
									3534					6501
									3579
									3628
									3649
									3649
									3687
									3693
									3771
									3799
									3799
									3935
									3943
									3963
									4016
									4034
									4163
									4180
									4183
									4233
									4238
									4242
									4391
									4422
									4439
									4554
									4562
									4638
									4693
									4787
									5188
									5355
									5383
