# Supplementary material for: Bordetella parapertussis Circumvents Neutrophil Extracellular Bactericidal Mechanisms
Source: PLoS One. 2017 Jan 17;12(1):e0169936. doi: 10.1371/journal.pone.0169936 (PMC5240980; doi:10.1371/journal.pone.0169936)
Supplement: S10 Data — (XLSX) [file pone.0169936.s010.xlsx]

## Sheet: FIG 9C
			S10 Data. Raw data of Figure 9C
	t (min)	Medium1	Medium2	Medium3	PMA1	PMA2	PMA3	Bvg⁺ CM + PMA 1	Bvg⁺ CM + PMA 2	Bvg⁺ CM + PMA 3	Bvg⁺ CM + PMA + 2A12 1	Bvg⁺ CM + PMA + 2A12 2	Bvg⁺ CM + PMA + 2A12 3	Bvg⁺ CM + PMA + 5D1 1	Bvg⁺ CM + PMA + 5D1 2	Bvg⁺ CM + PMA + 5D1 3	Bvg⁺ CM + PMA + 6E1 1	Bvg⁺ CM + PMA + 6E1 2	Bvg⁺ CM + PMA + 6E1 3
	0	20	21	21	20	23	21	10	12	10	160	145	158	20	18	22	10	12	8
	10	22	23	22	350	342	350	179	189	175	650	654	648	200	168	208	179	182	170
	20	31	34	32	3400	3452	3432	900	923	898	2950	3012	2900	2700	2721	2701	800	800	764
	30	33	35	39	2500	2876	2567	600	621	578	1600	1675	1614	1500	1476	1487	700	689	698
	40	35	38	41	1458	1502	1476	466	458	452	500	512	499	722	705	713	410	400	423
	50	36	37	32	968	970	965	340	349	323	350	349	370	523	567	520	270	260	267
	60	48	49	45	739	745	731	270	267	270	260	257	258	400	399	406	200	189	205
	70	44	42	43	585	603	598	200	198	204	198	200	201	350	345	363	160	151	164
	80	45	41	56	418	432	420	160	154	163	170	176	180	300	310	329	125	112	123
	100	59	57	58	204	214	201	125	132	128	130	127	129	150	149	154	90	90	89
	110	48	49	42	142	127	138	90	91	90	131	130	132	142	138	140	70	75	73
