# Supplementary material for: Bordetella parapertussis Circumvents Neutrophil Extracellular Bactericidal Mechanisms
Source: PLoS One. 2017 Jan 17;12(1):e0169936. doi: 10.1371/journal.pone.0169936 (PMC5240980; doi:10.1371/journal.pone.0169936)
Supplement: S11 Data — (XLSX) [file pone.0169936.s011.xlsx]

## Sheet: Hoja1
	S11 Data. Raw data of Figure 10
	MOI 10								MOI 100
	Nº of cell associated bacteria/field				Nº of NETs associated bacteria/field				Nº of cell associated bacteria/field				Nº of NETs associated bacteria/field
	Experiment 1	Experiment 2	Experiment 3		Experiment 1	Experiment 2	Experiment 3		Experiment 1	Experiment 2	Experiment 3		Experiment 1	Experiment 2	Experiment 3
	1	0	1		12	8	12		8	18	3		45	24	77
	1	2	0		8	4	0		8	4	5		20	61	88
	0	2	1		10	5	14		6	2	5		52	34	64
	2	2	2		13	1	8		8	17	7		92	44	84
	0	0	1		8	4	4		12	8	4		18	41	62
	1	1	0		7	8	7		13	1	2		71	71	39
	1	0	0		6	1	17		7	20	8		40	59	43
	1	2	0		3	3	5		10	18	10		38	73	15
	0	0	1		13	8	4		7	20	2		70	17	13
	2	1	1		7	11	12		8	12	7		50	60	24
	0	1	0		0	4	10		11	15	1		16	65	68
	2	2	0		2	13	15		10	7	5		48	5	89
	0	0	0		4	13	9		11	4	7		77	77	64
	1	1	0		4	6	13		7	11	0		25	48	15
	1	2	0		11	11	13		8	1	11		44	65	77
	1	0	1		6	9	0		5	14	7		70	41	3
	2	1	1		4	1	5		1	16	9		21	41	89
	1	1	1		7	5	8		3	21	3		20	22	11
	1	1	1		4	4	1		11	3	9		82	8	34
	2	0	0		11	2	2		0	6	10		68	32	41
	0	1	2		13	11	12		13	2	7		92	53	85
	2	0	2		12	8	10		12	8	15		91	56	63
	1	1	2		3	11	11		11	7	15		53	32	85
	1	1	0		14	13	2		2	18	0		13	28	54
	1	0	0		2	10	10		10	0	9		94	46	74
	1	2	2		4	10	1		6	17	13		8	9	35
	1	0	0		5	3	17		8	8	1		98	26	77
	1	0	2		8	11	11		11	13	3		80	5	11
	0	2	2		5	5	6		3	18	13		98	66	50
	0	0	0		5	9	13		8	12	5		95	38	5
	1	1	2		9	2	11		10	0	15		27	25	49
	0	0	1		2	12	9		6	15	8		71	57	43
	2	1	2		6	5	6		5	18	5		67	59	26
	0	1	1		7	9	11		10	17	6		90	48	38
	2	2	0		5	0	5		15	13	12		12	74	64
	0	0	1		7	6	11		11	21	4		57	72	5
	1	1	1		5	2	0		14	6	12		80	29	46
	2	1	0		3	13	4		4	0	4		22	20	15
	1	2	2		6	12	11		4	20	3		96	75	59
	0	1	2		6	6	17		10	16	2		58	78	73
	2	0	1		8	5	7		12	7	14		15	49	6
	0	1	1		7	4	17		10	1	0		97	51	77
	0	0	2		1	4	8		11	4	5		33	10	43
	0	0	2		8	9	1		5	12	4		21	73	43
	2	1	1		2	10	1		12	21	3		76	14	84
	1	0	0		0	6	14		5	23	10		95	30	28
	2	2	1		6	3	11		4	15	4		52	4	30
	1	0	1		11	9	8		12	5	10		64	33	71
	0	2	1		1	6	9		10	1	8		22	73	83
	0	0	0		5	1	7		1	12	14		39	78	18
	1	0	2		5	7	7		9	5	5		74	54	56
	2	2	1		13	12	5		15	5	12		32	23	70
	1	1	0		4	6	15		8	2	6		40	8	45
	0	2	0		10	8	12		5	8	2		13	18	16
	2	1	1		4	0	9		14	21	14		91	47	11
	2	2	0		1	0	11		15	6	6		20	56	13
	0	0	1		12	5	14		3	2	2		71	64	21
	1	2	0		3	10	8		12	17	5		94	73	89
	0	1	2		4	8	6		12	8	9		26	51	55
	0	1	2		10	0	0		5	11	8		86	57	4
	1	1	1		9	2	1		0	20	10		60	79	49
	2	2	2		1	4	6		9	2	9		30	69	37
	2	1	1		1	9	3		11	23	3		36	15	64
	2	2	0		3	3	13		12	19	12		74	76	26
	2	1	1		0	2	8		2	8	13		45	38	80
	2	1	0		3	9	14		8	23	13		68	63	63
	1	0	2		3	4	3		1	7	4		81	29	71
	2	1	2		0	6	0		14	18	9		11	44	76
	0	1	2		0	1	4		3	9	8		85	59	48
	1	0	1		14	6	9		12	20	10		38	26	23
	1	0	2		5	5	3		6	8	2		44	19	68
	0	0	1		6	0	4		5	2	10		70	79	8
	2	0	2		4	5	6		11	17	14		8	22	41
	0	1	2		10	10	12		9	4	6		76	23	50
	1	1	1		1	4	13		3	1	13		18	77	88
	2	0	0		9	13	16		12	14	4		47	79	9
	0	0	1		2	10	6		7	2	9		85	61	50
	0	0	0		7	10	7		11	21	10		25	23	13
	0	0	0		3	1	7		15	12	6		52	65	83
	2	0	0		1	10	11		6	5	4		36	18	81
	0	1	0		7	0	9		14	11	10		23	14	72
	0	1	1		6	5	15		0	6	4		82	29	42
	0	1	0		10	3	12		8	15	4		95	49	50
	2	0	0		4	3	0		10	21	10		26	6	83
	2	0	0		6	11	5		11	12	15		16	15	5
	1	1	1		3	4	10		10	9	4		90	10	15
	1	0	0		5	12	16		2	23	12		93	54	87
	1	0	0		1	11	10		3	13	8		65	23	17
	0	1	1		13	6	17		4	7	4		51	34	89
	0	0	0		6	0	8		12	3	7		60	8	66
	2	0	0		8	4	10		6	8	14		92	55	11
	0	1	0		5	9	4		4	0	8		13	74	37
	1	1	0		3	1	16		8	23	14		50	26	68
	1	0	0		11	4	2		10	3	11		38	62	32
	2	0	1		8	11	13		6	10	15		25	20	59
	2	0	0		10	13	13		10	21	8		85	52	72
	1	1	0		10	1	13		6	5	13		13	49	66
	0	1	0		12	5	8		4	6	8		79	54	82
	2	1	0		12	5	6		12	21	1		9	70	11
	2	0	0		13	4	17		5	13	12		24	17	32
