# Supplementary material for: Bordetella parapertussis Circumvents Neutrophil Extracellular Bactericidal Mechanisms
Source: PLoS One. 2017 Jan 17;12(1):e0169936. doi: 10.1371/journal.pone.0169936 (PMC5240980; doi:10.1371/journal.pone.0169936)
Supplement: S12 Data — (XLSX) [file pone.0169936.s012.xlsx]

## Sheet: Hoja1
S12 Data. Raw data of Figure 12
CFU	Experiment 1	Experiment 2	Experiment 3
Incoculum	21100000	21100000	21100000
PMA + Bpp	7279500	7.05343e+06	6.76267e+06
PMA + CytD + Bpp	6435500	6.42073e+06	5.30447e+06
PMA + Mnase I + Bpp	1.96441e+07	20316700	1.80267e+07
PMA + Mnase I + CytD + Bpp	19665200	1.83014e+07	16103600
